# Supplementary material for: Comprehensive analysis of cancer breakpoints reveals signatures of genetic and epigenetic contribution to cancer genome rearrangements
Source: PLoS Comput Biol. 2021 Mar 1;17(3):e1008749. doi: 10.1371/journal.pcbi.1008749 (PMC7951985; doi:10.1371/journal.pcbi.1008749)
Supplement: S1 Table — (XLSX) [file pcbi.1008749.s018.xlsx]

## Sheet: Table S1
S1 Table. Summary of cancer-related studies aimed at point mutations or breakpoints analysis.
Paper reference	Predictors	Prediction quality	Task
[4]	histone modifications, CTCF binding sites, PolII binding cites, recombination rate, replication timing, nucleosome positioning, gene density, conservation level	R2 - 55%	Point mutation rate prediction (regression)
[5]	chromatin accessibility (DNase), histone modifications and replication timing	R2 - 86%	Point mutation rate prediction (regression)
[6]	gene expression, replication timing, heterochromatin (H3K9me3 signal), DNA mismatch repair state (measured via microsatellite instability status)	R2 - 63%	Point mutation analysis (statistical tests)
[7]	CTCF binding sites, gene expression, histone modification, chromatin accessibility, replication timing	-	Mutation hotspots analysis (statistical tests)
[9]	non-B DNA structures, histone markers, replication timing	R2 - 76%	Point mutation rate prediction (regression)
		R2 - 10%	Breakpoints density prediction (regression)
[10]	non-B DNA structures (G-quadruplexes, triplexes,cruciforms, hairpins, Z-DNA), 11 genes	-	Breakpoints analysis (statistical tests)
[11]	methylation, G-quadruplex	-	Breakpoints and breakpoints hotspots analysis (statistical tests)
[12]	non-B DNA structures	-	Breakpoints analysis (statistical tests)
[13]	non-B DNA structures, recombination-activating genes, methylation, DNA repair processes, transcription, replication, nucleotide insufficiency, chromatin architecture	-	Breakpoints analysis (statistical tests)
[14]	non-B DNA structures (stem-loops, quadruplexes)	ROC AUC - 53-70%	Breakpoints hotspots prediction (classification)
