# Supplementary material for: Comprehensive analysis of cancer breakpoints reveals signatures of genetic and epigenetic contribution to cancer genome rearrangements
Source: PLoS Comput Biol. 2021 Mar 1;17(3):e1008749. doi: 10.1371/journal.pcbi.1008749 (PMC7951985; doi:10.1371/journal.pcbi.1008749)
Supplement: S2 Table — (XLSX) [file pcbi.1008749.s019.xlsx]

## Sheet: Table S2
S2 Table. Summary statistics for breakpoint dataset by cancer type.
Cancer type	Number of donors	Number of samples	Number of variant types	Number of breakpoints
blood	118	118	4	2330
bone	117	117	7	2546
brain	84	84	8	1588
breast	646	646	12	197700
liver	243	255	4	22324
ovary	93	115	7	73264
pancreatic	459	525	7	97138
prostate	560	633	9	177072
skin	276	276	8	63090
uterus	16	34	4	15534
