# Supplementary material for: Comprehensive analysis of cancer breakpoints reveals signatures of genetic and epigenetic contribution to cancer genome rearrangements
Source: PLoS Comput Biol. 2021 Mar 1;17(3):e1008749. doi: 10.1371/journal.pcbi.1008749 (PMC7951985; doi:10.1371/journal.pcbi.1008749)
Supplement: S3 Table — (XLSX) [file pcbi.1008749.s020.xlsx]

## Sheet: Table S3
S3 Table. Summary statistics for preprocessed breakpoint dataset by cancer type.
Cancer type	Number of donors	Number of samples	Number of variant types	Number of breakpoints
blood	118	118	4	2326
bone	117	117	7	2546
brain	72	72	8	1561
breast	644	644	12	191846
liver	243	255	4	22311
ovary	93	115	7	71436
pancreatic	459	525	7	93412
prostate	549	622	8	174155
skin	190	190	7	54635
uterus	16	34	4	13898
