# Supplementary material for: Comprehensive analysis of cancer breakpoints reveals signatures of genetic and epigenetic contribution to cancer genome rearrangements
Source: PLoS Comput Biol. 2021 Mar 1;17(3):e1008749. doi: 10.1371/journal.pcbi.1008749 (PMC7951985; doi:10.1371/journal.pcbi.1008749)
Supplement: S4 Table — (XLSX) [file pcbi.1008749.s021.xlsx]

## Sheet: Table S4
S4 Table. Number of hotspot windows by cancer type and labeling type.
Cancer type	Number of hotspots windows for 99. labeling type	Number of hotspots windows for 99.5. labeling type	Number of hotspots windows for 99.9. labeling type	Number of breakpoints windows
blood	284	147	26	1318
bone	288	142	30	1159
brain	289	142	21	818
breast	293	147	29	26246
liver	291	144	28	10771
ovary	291	134	27	19936
pancreatic	293	145	30	22218
prostate	293	147	29	25368
skin	290	146	29	16397
uterus	292	140	30	5226
