# Supplementary material for: Comprehensive analysis of cancer breakpoints reveals signatures of genetic and epigenetic contribution to cancer genome rearrangements
Source: PLoS Comput Biol. 2021 Mar 1;17(3):e1008749. doi: 10.1371/journal.pcbi.1008749 (PMC7951985; doi:10.1371/journal.pcbi.1008749)
Supplement: S5 Table — (XLSX) [file pcbi.1008749.s022.xlsx]

## Sheet: Table S5
S5 Table. Number of genomic features by cancer type.
Cancer type	Total number of features	Number of available non-B DNA	Number of available genomic regions	Number of available TAD boundaries features	Number of available transcription factors (TF)	Number of available histone modifications (HM)	Availability of DNA methylation data	Availability of HDNase data
blood	42	9	7	3	16	6	0	1
bone	36	9	7	3	16	0	0	1
brain	43	9	7	3	16	6	1	1
breast	38	9	7	3	16	1	1	1
liver	39	9	7	3	16	2	1	1
ovary	36	9	7	3	16	0	0	1
pancreatic	35	9	7	3	16	0	0	0
prostate	36	9	7	3	16	0	0	1
skin	38	9	7	3	16	1	1	1
uterus	39	9	7	3	16	2	1	1
