# Supplementary material for: Comprehensive analysis of cancer breakpoints reveals signatures of genetic and epigenetic contribution to cancer genome rearrangements
Source: PLoS Comput Biol. 2021 Mar 1;17(3):e1008749. doi: 10.1371/journal.pcbi.1008749 (PMC7951985; doi:10.1371/journal.pcbi.1008749)
Supplement: S6 Table — (XLSX) [file pcbi.1008749.s023.xlsx]

## Sheet: Table S6
S6 Table. List of genomic features and its availability for different cancer types.
Feature group	Feature	Number of cancer types for which data are available
Non-B DNA (non tissue-specific)	A-Phased Repeat	10
	Direct Repeat	10
	Inverted Repeat	10
	Mirror Repeat	10
	Short Tandem Repeat	10
	G quadruplex	10
	stem-loops 16-50	10
	stem-loops 6-15	10
	Z-DNA Motif	10
Genomic regions (non tissue-specific)	X3UTR	10
	X5UTR	10
	codingExons	10
	downstream	10
	introns	10
	promoters	10
	WholeGenes	10
TAD (non tissue-specific)	TAD boundaries for liver	10
	TAD boundaries for ovary	10
	TAD boundaries for pancreas	10
Transcription factors (non tissue-specific)	ATF3	10
	CTCF	10
	EGR1	10
	FOXA1	10
	FOXA2	10
	GABPA	10
	HNF4A	10
	HNF4G	10
	JUND	10
	MAX	10
	NR2F2	10
	REST	10
	RXRA	10
	SP1	10
	YY1	10
	ZBTB33	10
HDNase (tissue-specific)	DNA accessibility (Available for all except pancreatic cancer)	9
DNA methylation (tissue-specific)	DNA methylation (Available for brain, breast, liver, skin, uterus)	6
Histone modifications (tissue-specific)	H3K27ac (Available for liver, uterus, blood, brain)	4
	H3K4me3 (Available liver, uterus, blood, brain, breast, skin)	6
	H3K27me3 (Available for blood, brain)	2
	H3K36me3 (Available for blood, brain)	2
	H3K4me1 (Available for blood, brain)	2
	H3K9me3 (Available for blood, brain)	2
