# Supplementary material for: Comprehensive analysis of cancer breakpoints reveals signatures of genetic and epigenetic contribution to cancer genome rearrangements
Source: PLoS Comput Biol. 2021 Mar 1;17(3):e1008749. doi: 10.1371/journal.pcbi.1008749 (PMC7951985; doi:10.1371/journal.pcbi.1008749)
Supplement: S8 Table — Performance metrics for hotspot prediction models for each labeling and cancer type using best selected features from full feature set for each type of cancer. (XLSX) [file pcbi.1008749.s025.xlsx]

## Sheet: Table S8
S8 Table. Performance metrics for best feature set models.
Performance metrics for hotspot prediction models for each labeling and cancer type using best selected features from full feature set for each type of cancer.
Cancer type	Labeling type	Min test ROC AUC	SD test ROC AUC	Median test ROC AUC	Mean test ROC AUC	Train-test difference ROC AUC	Lower bound of confidence interval for mean test ROC AUC	Upper bound of confidence interval for mean test ROC AUC	Mean test PR AUC	Lower bound of confidence interval for mean test PR AUC	Upper bound of confidence interval for mean test PR AUC	0.03 probability percentile								0.05 probability percentile
												Mean recall	Mean lift of recall	Lower bound of confidence interval for mean lift of recall	Upper bound of confidence interval for mean lift of recall	Mean precision	Mean lift of precision	Lower bound of confidence interval for mean lift of precision	Upper bound of confidence interval for mean lift of precision	Mean recall	Mean lift of recall	Lower bound of confidence interval for mean lift of recall	Upper bound of confidence interval for mean lift of recall	Mean precision	Mean lift of precision	Lower bound of confidence interval for mean lift of precision	Upper bound of confidence interval for mean lift of precision
blood	99.	0.510954	0.0136945	0.538274	0.538728	0.0232101	0.533827	0.543628	0.0122833	0.0118921	0.0126744	0.0529412	1.76471	1.52945	1.99996	0.0170455	1.70455	1.47731	1.93178	0.0839216	1.67843	1.52727	1.82959	0.0162491	1.62491	1.47857	1.77124
blood	99.5.	0.514977	0.0309711	0.589756	0.589059	0.0287624	0.577976	0.600142	0.010183	0.00856517	0.0118008	0.075	2.5	2.00089	2.99911	0.0125	2.5	2.00089	2.99911	0.138636	2.77273	2.54131	3.00414	0.0138952	2.77904	2.5471	3.01099
blood	99.9.	0.621489	0.0654904	0.753035	0.754241	0.0702233	0.730806	0.777677	0.00339885	0.00281936	0.00397834	0.171429	5.71429	4.41731	7.01126	0.00454545	4.54545	3.51377	5.57714	0.271429	5.42857	4.485	6.37215	0.00432802	4.32802	3.57574	5.0803
bone	99.	0.565158	0.0198147	0.605117	0.605543	0.038263	0.598453	0.612634	0.0237489	0.0211555	0.0263423	0.107752	3.59173	3.27225	3.91122	0.035101	3.5101	3.19788	3.82232	0.135271	2.70543	2.49639	2.91446	0.0264996	2.64996	2.44521	2.85471
bone	99.5.	0.507309	0.0435006	0.643579	0.644384	0.0458509	0.628818	0.659951	0.0177594	0.0136225	0.0218963	0.153175	5.10582	4.41948	5.79216	0.0243687	4.87374	4.21859	5.52888	0.194444	3.88889	3.43454	4.34323	0.0186029	3.72058	3.2859	4.15526
bone	99.9.	0.543301	0.0671627	0.689669	0.693591	0.134634	0.669557	0.717624	0.00219721	0.00189478	0.00249964	0.0814815	2.71605	1.61908	3.81302	0.00277778	2.77778	1.65588	3.89968	0.103704	2.07407	1.35267	2.79548	0.00212604	2.12604	1.38656	2.86553
brain	99.	0.548652	0.0145793	0.578036	0.577256	0.00846268	0.572039	0.582474	0.0281817	0.024965	0.0313983	0.127907	4.26357	4.01652	4.51061	0.0416667	4.16667	3.92524	4.40809	0.169767	3.39535	3.22948	3.56121	0.0332574	3.32574	3.16328	3.4882
brain	99.5.	0.592347	0.0284061	0.652051	0.653033	0.0230581	0.642868	0.663198	0.0283492	0.0219281	0.0347703	0.202381	6.74603	6.0434	7.44866	0.032197	6.43939	5.7687	7.11008	0.22619	4.52381	4.12922	4.9184	0.0216401	4.32802	3.95051	4.70553
brain	99.9.	0.571896	0.0935603	0.748306	0.75304	0.108367	0.71956	0.78652	0.00543919	0.00424598	0.0066324	0.238889	7.96296	6.42452	9.50141	0.00542929	5.42929	4.38035	6.47823	0.333333	6.66667	5.45346	7.87988	0.00455581	4.55581	3.72674	5.38488
breast	99.	0.708607	0.0236842	0.743953	0.748592	0.0220478	0.740117	0.757068	0.0418125	0.0389811	0.044644	0.170498	5.68327	5.28871	6.07783	0.0561869	5.61869	5.22861	6.00876	0.26705	5.341	5.07935	5.60264	0.0529233	5.29233	5.03307	5.55159
breast	99.5.	0.771856	0.0197418	0.829315	0.830572	0.0256409	0.823507	0.837636	0.03136	0.0269422	0.0357777	0.180303	6.0101	5.44085	6.57935	0.0300505	6.0101	5.44085	6.57935	0.273485	5.4697	5.09858	5.84082	0.0274108	5.48216	5.11019	5.85412
breast	99.9.	0.737503	0.0497948	0.864458	0.864626	0.0339037	0.846807	0.882445	0.00577152	0.00480545	0.0067376	0.229167	7.63889	6.16945	9.10833	0.00694444	6.94444	5.60859	8.2803	0.308333	6.16667	5.07141	7.26192	0.00561883	5.61883	4.62088	6.61678
liver	99.	0.559693	0.0224335	0.602887	0.603172	0.00605202	0.595144	0.6112	0.0231549	0.0207505	0.0255593	0.109962	3.66539	3.22635	4.10443	0.0362374	3.62374	3.18969	4.05779	0.210345	4.2069	3.89597	4.51783	0.0416856	4.16856	3.86047	4.47666
liver	99.5.	0.49097	0.0269491	0.571183	0.573544	0.0232313	0.563901	0.583188	0.00909831	0.00843142	0.00976521	0.1	3.33333	2.95375	3.71292	0.0162879	3.25758	2.88662	3.62853	0.165891	3.31783	3.00042	3.63524	0.0162491	3.24981	2.93891	3.56071
liver	99.9.	0.541425	0.0956667	0.710238	0.725233	0.0627179	0.690999	0.759467	0.00587235	0.00477912	0.00696559	0.233333	7.77778	6.32671	9.22885	0.00707071	7.07071	5.75155	8.38986	0.333333	6.66667	5.58154	7.75179	0.00607441	6.07441	5.08568	7.06314
ovary	99.	0.646279	0.0245553	0.688331	0.688015	0.0272874	0.679228	0.696802	0.0285821	0.0270235	0.0301406	0.149425	4.98084	4.57032	5.39137	0.0492424	4.92424	4.51838	5.33011	0.219157	4.38314	4.13879	4.62749	0.043432	4.3432	4.10108	4.58533
ovary	99.5.	0.594996	0.0375333	0.646938	0.650918	0.0374226	0.637487	0.664349	0.0113629	0.00948381	0.013242	0.110833	3.69444	3.18281	4.20608	0.0167929	3.35859	2.89346	3.82371	0.158333	3.16667	2.81088	3.52245	0.0144267	2.88535	2.56117	3.20952
ovary	99.9.	0.485539	0.0869123	0.688248	0.689755	0.0902267	0.658654	0.720857	0.00286347	0.00244371	0.00328324	0.1375	4.58333	3.52177	5.64489	0.00416667	4.16667	3.20161	5.13172	0.241667	4.83333	3.89555	5.77112	0.00440395	4.40395	3.54947	5.25843
pancreatic	99.	0.564428	0.022212	0.611333	0.607019	0.0163628	0.59907	0.614967	0.0274319	0.024974	0.0298899	0.139464	4.64879	4.26649	5.03108	0.0459596	4.59596	4.21801	4.97391	0.19272	3.85441	3.5313	4.17751	0.0381929	3.81929	3.49913	4.13944
pancreatic	99.5.	0.571914	0.0399832	0.661871	0.665675	0.0221769	0.651367	0.679982	0.0240716	0.0209371	0.027206	0.215504	7.18346	6.61481	7.75212	0.035101	7.0202	6.46447	7.57593	0.265116	5.30233	4.9003	5.70436	0.0259681	5.19362	4.79983	5.58741
pancreatic	99.9.	0.604155	0.0889406	0.747487	0.755849	0.115071	0.724022	0.787676	0.0483624	0.0339993	0.0627255	0.5	16.6667	15.1199	18.2135	0.0170455	17.0455	15.4635	18.6274	0.5	10	9.07193	10.9281	0.0102506	10.2506	9.29924	11.2019
prostate	99.	0.608203	0.0226533	0.664263	0.664891	0.0402763	0.656785	0.672998	0.0325441	0.0289021	0.036186	0.119923	3.99745	3.61694	4.37795	0.0395202	3.95202	3.57584	4.32821	0.17931	3.58621	3.33279	3.83962	0.0355353	3.55353	3.30243	3.80464
prostate	99.5.	0.642805	0.0272761	0.714297	0.711432	0.041854	0.701671	0.721193	0.0149952	0.0124193	0.0175711	0.120455	4.01515	3.43612	4.59418	0.0200758	4.01515	3.43612	4.59418	0.169697	3.39394	3.02715	3.76073	0.0170084	3.40167	3.03404	3.7693
prostate	99.9.	0.602448	0.0649058	0.743531	0.733743	0.125945	0.710517	0.75697	0.00363144	0.00278725	0.00447563	0.129167	4.30556	3.23441	5.3767	0.00391414	3.91414	2.94037	4.88791	0.154167	3.08333	2.2803	3.88637	0.00280942	2.80942	2.07772	3.54111
skin	99.	0.539167	0.0191768	0.568622	0.571545	0.0204733	0.564682	0.578407	0.0154786	0.0147245	0.0162328	0.0773946	2.57982	2.28746	2.87218	0.0255051	2.55051	2.26146	2.83955	0.12682	2.5364	2.30125	2.77155	0.0251329	2.51329	2.28028	2.7463
skin	99.5.	0.530815	0.0266648	0.588783	0.58658	0.0407203	0.577038	0.596122	0.00829016	0.00770982	0.0088705	0.0767442	2.55814	2.20763	2.90865	0.0125	2.5	2.15746	2.84254	0.104651	2.09302	1.86277	2.32328	0.0102506	2.05011	1.82458	2.27565
skin	99.9.	0.532186	0.0685839	0.697832	0.698259	0.0989512	0.673716	0.722801	0.00179715	0.00163022	0.00196409	0.0416667	1.38889	0.573788	2.20399	0.00126263	1.26263	0.521626	2.00363	0.108333	2.16667	1.47238	2.86096	0.00197418	1.97418	1.34157	2.6068
uterus	99.	0.55586	0.0243559	0.59706	0.601078	0.0402345	0.592362	0.609794	0.0192308	0.017828	0.0206337	0.100383	3.3461	2.94045	3.75176	0.0330808	3.30808	2.90703	3.70913	0.147126	2.94253	2.70945	3.17561	0.0291572	2.91572	2.68476	3.14667
uterus	99.5.	0.61552	0.0374544	0.701022	0.687515	0.0382813	0.674112	0.700918	0.0131017	0.0121165	0.014087	0.119048	3.96825	3.47353	4.46298	0.0189394	3.78788	3.31564	4.26012	0.188889	3.77778	3.34638	4.20918	0.0180714	3.61427	3.20155	4.027
uterus	99.9.	0.619827	0.0462502	0.691742	0.699439	0.144081	0.682889	0.71599	0.0022889	0.00208685	0.00249094	0.0925926	3.08642	2.22796	3.94488	0.00315657	3.15657	2.2786	4.03453	0.133333	2.66667	2.06141	3.27192	0.00273349	2.73349	2.11306	3.35391
