# Supplementary material for: Comprehensive analysis of cancer breakpoints reveals signatures of genetic and epigenetic contribution to cancer genome rearrangements
Source: PLoS Comput Biol. 2021 Mar 1;17(3):e1008749. doi: 10.1371/journal.pcbi.1008749 (PMC7951985; doi:10.1371/journal.pcbi.1008749)
Supplement: S9 Table — (XLSX) [file pcbi.1008749.s026.xlsx]

## Sheet: Table S9
S9 Table. Median values of McFadden R-squared for logistic regression based models for 99% and 99.5% labelling types hotspots prediction by feature group.
Cancer type	Labeling type	Feature group	Median test McFadden's R-squared
blood	99.	DNase	-0.000259479
blood	99.	HM	0.000316526
blood	99.	non-B DNA	0.0124372
blood	99.	region	0.00166331
blood	99.	TAD	-0.00289435
blood	99.	TF	-0.00319779
blood	99.	all	0.00597377
blood	99.5.	DNase	-6.86392e-05
blood	99.5.	HM	-0.000690112
blood	99.5.	non-B DNA	0.00112078
blood	99.5.	region	0.00689807
blood	99.5.	TAD	-0.00560689
blood	99.5.	TF	-0.0129981
blood	99.5.	all	0.0101054
bone	99.	DNase	0.012834
bone	99.	non-B DNA	0.0218257
bone	99.	region	0.0163529
bone	99.	TAD	-0.000385265
bone	99.	TF	0.00734958
bone	99.	all	0.0260514
bone	99.5.	DNase	0.0193628
bone	99.5.	non-B DNA	0.0271759
bone	99.5.	region	0.0195039
bone	99.5.	TAD	-0.00475615
bone	99.5.	TF	0.00901523
bone	99.5.	all	0.0371384
brain	99.	DNase	0.00546955
brain	99.	HM	0.00747858
brain	99.	methyl	0.00851277
brain	99.	non-B DNA	0.0202291
brain	99.	region	-0.000741772
brain	99.	TAD	0.000462282
brain	99.	TF	-0.0118852
brain	99.	all	0.022744
brain	99.5.	DNase	0.0117044
brain	99.5.	HM	0.0135978
brain	99.5.	methyl	0.0149024
brain	99.5.	non-B DNA	0.0343971
brain	99.5.	region	0.00210368
brain	99.5.	TAD	0.0112593
brain	99.5.	TF	-0.0154548
brain	99.5.	all	0.0448904
breast	99.	DNase	0.0347227
breast	99.	HM	0.0435498
breast	99.	methyl	0.030067
breast	99.	non-B DNA	0.0869635
breast	99.	region	0.0212434
breast	99.	TAD	-0.00330889
breast	99.	TF	0.0606957
breast	99.	all	0.0693026
breast	99.5.	DNase	0.0522928
breast	99.5.	HM	0.0451567
breast	99.5.	methyl	0.0257709
breast	99.5.	non-B DNA	0.0713926
breast	99.5.	region	0.0262462
breast	99.5.	TAD	-0.00334369
breast	99.5.	TF	0.0481184
breast	99.5.	all	0.084307
liver	99.	DNase	0.0124777
liver	99.	HM	0.0295119
liver	99.	methyl	0.00863721
liver	99.	non-B DNA	0.0368657
liver	99.	region	0.0108385
liver	99.	TAD	-0.000287735
liver	99.	TF	0.0364427
liver	99.	all	0.0371454
liver	99.5.	DNase	0.00484761
liver	99.5.	HM	0.0213428
liver	99.5.	methyl	0.00611385
liver	99.5.	non-B DNA	0.0206324
liver	99.5.	region	0.00271861
liver	99.5.	TAD	-0.00294988
liver	99.5.	TF	0.00993912
liver	99.5.	all	0.0216372
ovary	99.	DNase	0.0213752
ovary	99.	non-B DNA	0.0605307
ovary	99.	region	0.0318968
ovary	99.	TAD	-0.00221816
ovary	99.	TF	0.0553153
ovary	99.	all	0.0514748
ovary	99.5.	DNase	0.00899477
ovary	99.5.	non-B DNA	0.0330758
ovary	99.5.	region	0.0119952
ovary	99.5.	TAD	-0.0052573
ovary	99.5.	TF	0.0174821
ovary	99.5.	all	0.017065
pancreatic	99.	non-B DNA	0.0231304
pancreatic	99.	region	0.0122995
pancreatic	99.	TAD	-0.00344103
pancreatic	99.	TF	0.000394696
pancreatic	99.	all	0.0133703
pancreatic	99.5.	non-B DNA	0.00718279
pancreatic	99.5.	region	0.0140877
pancreatic	99.5.	TAD	-0.00530639
pancreatic	99.5.	TF	-0.00519602
pancreatic	99.5.	all	0.0161274
prostate	99.	DNase	0.0220614
prostate	99.	non-B DNA	0.0645471
prostate	99.	region	0.0311394
prostate	99.	TAD	0.000795359
prostate	99.	TF	0.04003
prostate	99.	all	0.0661431
prostate	99.5.	DNase	0.0163906
prostate	99.5.	non-B DNA	0.0529864
prostate	99.5.	region	0.0257182
prostate	99.5.	TAD	0.00206659
prostate	99.5.	TF	0.0231279
prostate	99.5.	all	0.0490407
skin	99.	DNase	0.0108211
skin	99.	HM	0.00782689
skin	99.	methyl	0.00880368
skin	99.	non-B DNA	0.0212113
skin	99.	region	0.0073765
skin	99.	TAD	-0.00162619
skin	99.	TF	0.00433741
skin	99.	all	0.0143333
skin	99.5.	DNase	0.00482502
skin	99.5.	HM	0.00401739
skin	99.5.	methyl	0.00493634
skin	99.5.	non-B DNA	0.0113805
skin	99.5.	region	0.0041276
skin	99.5.	TAD	-0.00576068
skin	99.5.	TF	-0.0136417
skin	99.5.	all	0.00506541
uterus	99.	DNase	0.0141435
uterus	99.	HM	0.0112918
uterus	99.	methyl	0.0106158
uterus	99.	non-B DNA	0.022098
uterus	99.	region	0.000826475
uterus	99.	TAD	-0.00126339
uterus	99.	TF	0.00305672
uterus	99.	all	0.0213714
uterus	99.5.	DNase	0.0222992
uterus	99.5.	HM	0.0126725
uterus	99.5.	methyl	0.0119575
uterus	99.5.	non-B DNA	0.020058
uterus	99.5.	region	0.00127803
uterus	99.5.	TAD	-0.00674749
uterus	99.5.	TF	0.00282551
uterus	99.5.	all	0.0248536
