# Supplementary material for: Comprehensive analysis of cancer breakpoints reveals signatures of genetic and epigenetic contribution to cancer genome rearrangements
Source: PLoS Comput Biol. 2021 Mar 1;17(3):e1008749. doi: 10.1371/journal.pcbi.1008749 (PMC7951985; doi:10.1371/journal.pcbi.1008749)
Supplement: S10 Table — (XLSX) [file pcbi.1008749.s027.xlsx]

## Sheet: Table S10
S10 Table. Performance metrics for individual breakpoint prediction models by cancer type.
Cancer type	Min test ROC AUC	SD test ROC AUC	Median test ROC AUC	Mean test ROC AUC	Train-test difference ROC AUC	Lower bound of confidence interval for mean test ROC AUC	Upper bound of confidence interval for mean test ROC AUC	Mean test PR AUC	Lower bound of confidence interval for mean test PR AUC	Upper bound of confidence interval for mean test PR AUC	0.03 probability percentile					0.05 probability percentile
											Mean recall	Mean lift of recall	Lower bound of confidence interval for mean lift of recall	Upper bound of confidence interval for mean lift of recall	Mean precision	Mean recall	Mean lift of recall	Lower bound of confidence interval for mean lift of recall	Upper bound of confidence interval for mean lift of recall	Mean precision
blood	0.495343	0.00594533	0.504796	0.505323	0.0276817	0.503196	0.507451	0.0482805	0.0474598	0.0491012	0.031308	1.0436	0.950277	1.13692	0.0468434	0.0362869	0.725738	0.660439	0.791038	0.03265
bone	0.519765	0.0086251	0.536964	0.537169	0.0291928	0.534083	0.540256	0.0528566	0.0513147	0.0543984	0.0608069	2.0269	1.87123	2.18256	0.0799242	0.0866475	1.73295	1.61028	1.85562	0.068489
brain	0.533665	0.010592	0.558574	0.557765	0.038675	0.553975	0.561556	0.0416622	0.0404344	0.04289	0.0734694	2.44898	2.29609	2.60187	0.0681818	0.107755	2.1551	2.02034	2.28987	0.0601367
breast	0.743594	0.00745994	0.766205	0.765525	0.00250388	0.762855	0.768194	0.951598	0.950808	0.952388	0.0100936	0.336452	0.27915	0.393755	0.30101	0.0322918	0.645836	0.610987	0.680685	0.579119
liver	0.560927	0.004923	0.571545	0.570263	0.00305164	0.568501	0.572025	0.448238	0.446584	0.449891	0.048241	1.60803	1.58365	1.63242	0.590404	0.0746415	1.49283	1.46242	1.52324	0.549355
ovary	0.614606	0.00409786	0.624602	0.624691	0.00479924	0.623225	0.626158	0.758737	0.757465	0.760008	0.0201505	0.671683	0.58517	0.758197	0.456439	0.0481996	0.963991	0.905975	1.02201	0.656568
pancreatic	0.592307	0.00666172	0.604166	0.604965	0.00684969	0.602581	0.607349	0.80116	0.799797	0.802523	0	0	0	0	0	0	0	0	0	0
prostate	0.684465	0.0085469	0.698089	0.696364	0.00737882	0.693305	0.699422	0.916394	0.915447	0.91734	0.000302234	0.0100745	-0.00443887	0.0245878	0.00871212	0.010219	0.20438	0.149619	0.259142	0.177145
skin	0.545659	0.00525359	0.558621	0.558159	0.00791864	0.556279	0.560039	0.591956	0.590474	0.593438	0	0	0	0	0	0	0	0	0	0
uterus	0.500587	0.00331102	0.505105	0.505643	0.00487807	0.504458	0.506828	0.187001	0.185374	0.188627	0.0245692	0.818975	0.695977	0.941972	0.145833	0.0251861	0.503723	0.422518	0.584927	0.0899013
