# Supplementary material for: Comprehensive analysis of cancer breakpoints reveals signatures of genetic and epigenetic contribution to cancer genome rearrangements
Source: PLoS Comput Biol. 2021 Mar 1;17(3):e1008749. doi: 10.1371/journal.pcbi.1008749 (PMC7951985; doi:10.1371/journal.pcbi.1008749)
Supplement: S11 Table — (XLSX) [file pcbi.1008749.s028.xlsx]

## Sheet: Table S11
	S11 Table. Performance metrics for hotspots vs breakpoints prediction models for each type of cancer.
Cancer type	Labeling type	Min test ROC AUC	SD test ROC AUC	Median test ROC AUC	Mean test ROC AUC	Train-test difference ROC AUC	Lower bound of confidence interval for mean test ROC AUC	Upper bound of confidence interval for mean test ROC AUC	0,03 probability percentile								0,05 probability percentile
									Mean recall	Mean lift of recall	Lower bound of confidence interval for mean lift of recall	Upper bound of confidence interval for mean lift of recall	Mean precision	Mean lift of precision	Lower bound of confidence interval for mean lift of precision	Upper bound of confidence interval for mean lift of precision	Mean recall	Mean lift of recall	Lower bound of confidence interval for mean lift of recall	Upper bound of confidence interval for mean lift of recall	Mean precision	Mean lift of precision	Lower bound of confidence interval for mean lift of precision	Upper bound of confidence interval for mean lift of precision
blood	99.	0.506945	0.0342251	0.556243	0.55587	0.132177	0.543622	0.568117	0.0580392	1.93464	1.71068	2.15861	0.411111	41.1111	36.3519	45.8704	0.0843137	1.68627	1.51921	1.85334	0.358333	35.8333	32.2833	39.3834
blood	99.5.	0.493784	0.0415554	0.600023	0.587095	0.170136	0.572225	0.601966	0.0568182	1.89394	1.55437	2.23351	0.208333	41.6667	34.1961	49.1372	0.0886364	1.77273	1.49475	2.05071	0.195	39	32.8844	45.1156
blood	99.9.	0.548357	0.0692735	0.665652	0.662563	0.197781	0.637774	0.687352	0.114286	3.80952	2.59219	5.02685	0.0666667	66.6667	45.3634	87.9699	0.180952	3.61905	2.96502	4.27307	0.0633333	63.3333	51.8879	74.7787
bone	99.	0.507863	0.0270275	0.557416	0.552764	0.113518	0.543092	0.562435	0.0515504	1.71835	1.4918	1.94489	0.443333	44.3333	38.4885	50.1782	0.0771318	1.54264	1.38582	1.69945	0.390196	39.0196	35.0532	42.986
bone	99.5.	0.402732	0.0476732	0.553181	0.548128	0.142087	0.531068	0.565187	0.0801587	2.67196	2.26698	3.07693	0.336667	67.3333	57.1279	77.5387	0.116667	2.33333	2.02867	2.63799	0.288235	57.6471	50.1201	65.174
bone	99.9.	0.27597	0.100616	0.536489	0.524847	0.299842	0.488842	0.560852	0.0111111	0.37037	-0.0340328	0.774774	0.01	10	-0.918886	20.9189	0.0259259	0.518519	0.176432	0.860605	0.0137255	13.7255	4.67025	22.7807
brain	99.	0.636334	0.0325879	0.694455	0.696387	0.0745275	0.684725	0.708048	0.055814	1.86047	1.70422	2.01671	0.685714	68.5714	62.8128	74.3301	0.0945736	1.89147	1.7723	2.01064	0.677778	67.7778	63.5075	72.048
brain	99.5.	0.607496	0.0343865	0.718087	0.710092	0.0894274	0.697787	0.722397	0.101587	3.38624	3.08853	3.68395	0.609524	121.905	111.187	132.622	0.162698	3.25397	2.99271	3.51522	0.569444	113.889	104.745	123.033
brain	99.9.	0.543584	0.101909	0.766039	0.752301	0.176434	0.715834	0.788769	0.116667	3.88889	2.30964	5.46813	0.1	100	59.3908	140.609	0.205556	4.11111	3.13634	5.08588	0.102778	102.778	78.4085	127.147
breast	99.	0.646812	0.0278291	0.69748	0.703065	0.0376423	0.693107	0.713024	0.149425	4.98084	4.61014	5.35154	0.0550847	5.50847	5.0985	5.91844	0.231801	4.63602	4.36698	4.90505	0.0511844	5.11844	4.82142	5.41547
breast	99.5.	0.746495	0.0242833	0.804327	0.799264	0.0363888	0.790575	0.807954	0.181061	6.03535	5.47712	6.59359	0.0337571	6.75141	6.12695	7.37588	0.269697	5.39394	5.02715	5.76073	0.0301184	6.02369	5.61407	6.4333
breast	99.9.	0.693818	0.0543639	0.852213	0.839525	0.0543287	0.820071	0.858979	0.191667	6.38889	5.16728	7.61049	0.00649718	6.49718	5.25486	7.73949	0.2875	5.75	4.86625	6.63375	0.00583756	5.83756	4.94035	6.73477
liver	99.	0.552605	0.0268375	0.605163	0.602956	0.0751664	0.593353	0.61256	0.0701149	2.33716	2.05515	2.61918	0.0628866	6.28866	5.52983	7.04749	0.114176	2.28352	2.03538	2.53167	0.0613169	6.13169	5.46538	6.79799
liver	99.5.	0.53325	0.040967	0.608833	0.609396	0.107254	0.594736	0.624056	0.0767442	2.55814	2.07409	3.04219	0.0340206	6.80412	5.51666	8.09159	0.108527	2.17054	1.87302	2.46807	0.0288066	5.76132	4.9716	6.55104
liver	99.9.	0.490146	0.0791807	0.725937	0.705802	0.162062	0.677467	0.734136	0.0375	1.25	0.555047	1.94495	0.00309278	3.09278	1.37331	4.81226	0.1625	3.25	2.46551	4.03449	0.00802469	8.02469	6.08767	9.96171
ovary	99.	0.606581	0.0235674	0.655841	0.654297	0.0583638	0.645863	0.66273	0.122222	4.07407	3.74509	4.40306	0.0594041	5.94041	5.46072	6.4201	0.178544	3.57088	3.31278	3.82898	0.0519509	5.19509	4.8196	5.57059
ovary	99.5.	0.575707	0.0361514	0.622999	0.629737	0.115367	0.616801	0.642674	0.0725	2.41667	1.87779	2.95554	0.0162011	3.24022	2.51771	3.96274	0.11	2.2	1.87243	2.52757	0.0147157	2.94314	2.50493	3.38136
ovary	99.9.	0.502658	0.054949	0.657799	0.659056	0.179474	0.639393	0.67872	0.0708333	2.36111	1.34884	3.37338	0.00316574	3.16574	1.8085	4.52297	0.129167	2.58333	1.85984	3.30682	0.00345596	3.45596	2.48809	4.42384
pancreatic	99.	0.54882	0.0362102	0.619547	0.621439	0.0591748	0.608481	0.634397	0.144828	4.82759	4.44722	5.20795	0.063	6.3	5.80362	6.79638	0.194636	3.89272	3.64271	4.14274	0.0508509	5.08509	4.75849	5.41168
pancreatic	99.5.	0.597519	0.0413705	0.677099	0.677487	0.0800408	0.662683	0.692292	0.207752	6.92506	6.39505	7.45508	0.0446667	8.93333	8.24962	9.61705	0.257364	5.14729	4.71253	5.58204	0.0332332	6.64665	6.08525	7.20804
pancreatic	99.9.	0.589476	0.0841553	0.727017	0.736496	0.175186	0.706381	0.76661	0.488889	16.2963	14.7554	17.8372	0.022	22	19.9198	24.0802	0.5	10	9.04872	10.9513	0.0135135	13.5135	12.228	14.799
prostate	99.	0.614918	0.0306704	0.668744	0.667768	0.0597767	0.656792	0.678743	0.131034	4.36782	4.04457	4.69107	0.05	5	4.62996	5.37004	0.179693	3.59387	3.33873	3.84901	0.0411404	4.11404	3.82196	4.40611
prostate	99.5.	0.630134	0.0334614	0.706804	0.70616	0.0744981	0.694186	0.718134	0.113636	3.78788	3.27946	4.2963	0.0219298	4.38596	3.79727	4.97466	0.164394	3.28788	2.91627	3.65949	0.0190351	3.80702	3.37673	4.2373
prostate	99.9.	0.578074	0.0690359	0.699937	0.698006	0.182593	0.673302	0.72271	0.1125	3.75	2.68844	4.81156	0.00394737	3.94737	2.82994	5.0648	0.141667	2.83333	2.10037	3.5663	0.00298246	2.98246	2.21092	3.754
skin	99.	0.534846	0.0208841	0.580457	0.577137	0.0666579	0.569664	0.58461	0.051341	1.71137	1.44743	1.9753	0.0301802	3.01802	2.55257	3.48347	0.091954	1.83908	1.64108	2.03708	0.0325203	3.25203	2.90191	3.60215
skin	99.5.	0.517007	0.0409986	0.592342	0.585953	0.12048	0.571282	0.600624	0.044186	1.47287	1.08499	1.86075	0.0128378	2.56757	1.8914	3.24374	0.075969	1.51938	1.21052	1.82824	0.0132791	2.65583	2.11594	3.19571
skin	99.9.	0.524631	0.0503524	0.611953	0.616811	0.242541	0.598793	0.63483	0.0125	0.416667	-0.0382869	0.87162	0.000675676	0.675676	-0.0620869	1.41344	0.025	0.5	0.136037	0.863963	0.000813008	0.813008	0.221199	1.40482
uterus	99.	0.488432	0.027513	0.548713	0.548774	0.0954467	0.538929	0.558619	0.0471264	1.57088	1.3006	1.84116	0.087234	8.7234	7.22247	10.2243	0.0804598	1.6092	1.40654	1.81185	0.0897436	8.97436	7.84415	10.1046
uterus	99.5.	0.573146	0.0261821	0.638544	0.636883	0.10569	0.627514	0.646252	0.0603175	2.01058	1.58387	2.4373	0.0539007	10.7801	8.49223	13.0681	0.0833333	1.66667	1.42258	1.91075	0.0448718	8.97436	7.66007	10.2886
uterus	99.9.	0.479924	0.0603487	0.595457	0.598819	0.257322	0.577223	0.620414	0.0555556	1.85185	1.01725	2.68646	0.0106383	10.6383	5.84375	15.4328	0.0925926	1.85185	1.29605	2.40765	0.0106838	10.6838	7.47723	13.8903
