# Supplementary material for: Comprehensive analysis of cancer breakpoints reveals signatures of genetic and epigenetic contribution to cancer genome rearrangements
Source: PLoS Comput Biol. 2021 Mar 1;17(3):e1008749. doi: 10.1371/journal.pcbi.1008749 (PMC7951985; doi:10.1371/journal.pcbi.1008749)
Supplement: S12 Table — (XLSX) [file pcbi.1008749.s029.xlsx]

## Sheet: Table S12
S12 Table. Performance metrics for hotspot prediction models for each type of cancer with low hotspots labeling thresholds.
Cancer type	Labeling type	Min test ROC AUC	SD test ROC AUC	Median test ROC AUC	Mean test ROC AUC	Train-test difference ROC AUC	Lower bound of confidence interval for mean test ROC AUC	Upper bound of confidence interval for mean test ROC AUC	0,03 probability percentile								0,05 probability percentile
									Mean recall	Mean lift of recall	Lower bound of confidence interval for mean lift of recall	Upper bound of confidence interval for mean lift of recall	Mean precision	Mean lift of precision	Lower bound of confidence interval for mean lift of precision	Upper bound of confidence interval for mean lift of precision	Mean recall	Mean lift of recall	Lower bound of confidence interval for mean lift of recall	Upper bound of confidence interval for mean lift of recall	Mean precision	Mean lift of precision	Lower bound of confidence interval for mean lift of precision	Upper bound of confidence interval for mean lift of precision
blood	75.	0.491619	0.00946893	0.503638	0.50496	0.0500761	0.501571	0.508348	0.0326203	1.08734	0.945848	1.22884	0.0231061	0.0924242	0.080397	0.104451	0.0452763	0.905526	0.801204	1.00985	0.0192863	0.077145	0.0682575	0.0860326
blood	90.	0.442717	0.0361538	0.518133	0.520035	0.155743	0.507097	0.532972	0.0484127	1.61376	1.19527	2.03224	0.00770202	0.0770202	0.057047	0.0969934	0.0571429	1.14286	0.875854	1.40986	0.00546697	0.0546697	0.0418973	0.0674421
blood	95.	0.398091	0.0562729	0.528891	0.521825	0.192762	0.501688	0.541962	0.0382716	1.27572	0.882568	1.66887	0.00391414	0.0782828	0.0541576	0.102408	0.0617284	1.23457	0.961987	1.50715	0.00379651	0.0759301	0.0591655	0.0926948
bone	90.	0.57528	0.0437247	0.674605	0.671317	0.0823694	0.65567	0.686963	0.140952	4.69841	3.98841	5.40842	0.0186869	0.186869	0.15863	0.215108	0.165714	3.31429	2.85422	3.77435	0.0132118	0.132118	0.113779	0.150458
bone	95.	0.639652	0.0386327	0.714988	0.711183	0.0896481	0.697358	0.725007	0.122727	4.09091	3.46782	4.714	0.0102273	0.204545	0.173391	0.2357	0.163636	3.27273	2.80014	3.74531	0.00820046	0.164009	0.140326	0.187692
brain	75.	0.54155	0.0251784	0.589577	0.589058	0.0726899	0.580048	0.598068	0.124561	4.15205	3.84611	4.45798	0.0448232	0.179293	0.166082	0.192504	0.153333	3.06667	2.87113	3.2622	0.0331815	0.132726	0.124263	0.141189
brain	95.	0.403616	0.0668762	0.539102	0.537612	0.258389	0.51368	0.561543	0.112821	3.76068	3.18372	4.33765	0.00555556	0.111111	0.0940644	0.128158	0.146154	2.92308	2.39483	3.45133	0.00432802	0.0865604	0.0709175	0.102203
breast	75.	0.499627	0.0138021	0.505665	0.514575	0.00365266	0.509636	0.519514	0.0203793	0.67931	0.485424	0.873196	0.160101	0.640404	0.457623	0.823185	0.0429444	0.858888	0.582297	1.13548	0.202885	0.811541	0.550198	1.07289
breast	90.	0.503051	0.00985043	0.512772	0.515461	0.00654633	0.511936	0.518986	0.0398274	1.32758	1.06781	1.58735	0.122348	1.22348	0.984083	1.46289	0.0464858	0.929716	0.737963	1.12147	0.085877	0.85877	0.681649	1.03589
breast	95.	0.512544	0.0251775	0.545606	0.550036	0.0164326	0.541026	0.559045	0.0466172	1.55391	1.26182	1.84599	0.0713384	1.42677	1.15858	1.69496	0.0806931	1.61386	1.38178	1.84594	0.0742597	1.48519	1.27162	1.69877
liver	90.	0.518892	0.00637384	0.528776	0.529466	0.0190302	0.527186	0.531747	0.0532338	1.77446	1.58541	1.96351	0.0810606	0.810606	0.724245	0.896967	0.0807629	1.61526	1.5135	1.71702	0.073956	0.73956	0.692967	0.786152
liver	95.	0.538474	0.0146025	0.563954	0.56332	0.0359957	0.558094	0.568545	0.0627642	2.09214	1.90768	2.27661	0.0487374	0.974747	0.888803	1.06069	0.0990244	1.98049	1.85812	2.10286	0.0462415	0.924829	0.867685	0.981973
ovary	75.	0.498324	0.000919923	0.499962	0.500067	0.00283174	0.499738	0.500397	0.00457304	0.152435	0.122192	0.182677	0.0266414	0.106566	0.0854232	0.127708	0.00457304	0.0914608	0.0733151	0.109606	0.0160213	0.064085	0.0513707	0.0767994
ovary	90.	0.496673	0.00308259	0.504845	0.504329	0.00822165	0.503226	0.505433	0.0210866	0.702885	0.597976	0.807795	0.0578283	0.578283	0.491971	0.664595	0.0210866	0.421731	0.358785	0.484677	0.034776	0.34776	0.295855	0.399665
ovary	95.	0.492662	0.00897624	0.514879	0.515067	0.0269187	0.511854	0.518279	0.0260188	0.867294	0.717354	1.01723	0.0314394	0.628788	0.520081	0.737494	0.0565308	1.13062	0.955888	1.30535	0.0410782	0.821564	0.694597	0.948531
pancreatic	75.	0.499802	0.00373739	0.504906	0.50586	0.00555738	0.504523	0.507197	0.0274992	0.91664	0.839094	0.994187	0.220202	0.880808	0.806293	0.955323	0.0321192	0.642384	0.546614	0.738154	0.15467	0.618679	0.526443	0.710914
pancreatic	90.	0.509129	0.004099	0.516274	0.516555	0.00826372	0.515088	0.518022	0.0519112	1.73037	1.60028	1.86046	0.15947	1.5947	1.47481	1.71459	0.0565968	1.13194	1.0564	1.20747	0.104556	1.04556	0.975786	1.11533
pancreatic	95.	0.516656	0.00879409	0.531922	0.533526	0.0229567	0.530379	0.536673	0.064425	2.1475	1.96193	2.33307	0.0834596	1.66919	1.52495	1.81343	0.0835283	1.67057	1.55933	1.7818	0.0650721	1.30144	1.21479	1.3881
prostate	75.	0.497907	0.000938562	0.499521	0.499498	0.00366706	0.499162	0.499834	0.00627818	0.209273	0.157968	0.260578	0.0457071	0.182828	0.138006	0.22765	0.00627818	0.125564	0.0947807	0.156347	0.0274867	0.109947	0.0829925	0.136901
prostate	90.	0.497149	0.00285348	0.501687	0.501794	0.00808268	0.500773	0.502815	0.0166667	0.555556	0.460174	0.650937	0.0549242	0.549242	0.454945	0.64354	0.0166667	0.333333	0.276105	0.390562	0.0330296	0.330296	0.273589	0.387003
prostate	95.	0.498304	0.00411352	0.508606	0.508388	0.0205852	0.506916	0.50986	0.02529	0.843001	0.715169	0.970832	0.0412879	0.825758	0.700541	0.950974	0.0511988	1.02398	0.951406	1.09654	0.0502658	1.00532	0.934068	1.07656
skin	75.	0.501269	0.00173316	0.50556	0.505411	0.00530769	0.50479	0.506031	0.0245614	0.818713	0.758487	0.878939	0.130808	0.523232	0.484742	0.561722	0.0245614	0.491228	0.455092	0.527364	0.0786636	0.314655	0.291508	0.337801
skin	90.	0.500377	0.00442435	0.507865	0.5089	0.0123843	0.507317	0.510484	0.0346786	1.15595	1.04266	1.26924	0.0878788	0.878788	0.792662	0.964914	0.0467364	0.934728	0.849425	1.02003	0.0712225	0.712225	0.647227	0.777222
skin	95.	0.503466	0.0136891	0.530487	0.531076	0.0273855	0.526178	0.535975	0.0469267	1.56422	1.40299	1.72546	0.0501263	1.00253	0.899189	1.10586	0.0700946	1.40189	1.28885	1.51494	0.0450266	0.900532	0.827915	0.973148
uterus	90.	0.508017	0.00593038	0.519135	0.519206	0.0211827	0.517084	0.521329	0.0445719	1.48573	1.36665	1.6048	0.0736111	0.736111	0.677115	0.795107	0.0550459	1.10092	1.01278	1.18905	0.0546697	0.546697	0.502931	0.590463
uterus	95.	0.535832	0.0216526	0.569143	0.573264	0.0590504	0.565516	0.581013	0.0810997	2.70332	2.44551	2.96113	0.029798	0.59596	0.539124	0.652795	0.130241	2.60481	2.38433	2.82529	0.0287775	0.57555	0.526833	0.624268
