# Supplementary material for: Comprehensive analysis of cancer breakpoints reveals signatures of genetic and epigenetic contribution to cancer genome rearrangements
Source: PLoS Comput Biol. 2021 Mar 1;17(3):e1008749. doi: 10.1371/journal.pcbi.1008749 (PMC7951985; doi:10.1371/journal.pcbi.1008749)
Supplement: S13 Table — (XLSX) [file pcbi.1008749.s030.xlsx]

## Sheet: Table S13
S13 Table. GO analysis of biological processes of genes harboring breakpoint hotspots.
Analysis Type:	PANTHER Overrepresentation Test (Released 20200728)
Annotation Version and Release Date:	GO Ontology database DOI: 10.5281/zenodo.3954044 Released 2020-07-16
Analyzed List:	all.99 (Homo sapiens)
Reference List:	Homo sapiens (all genes in database)
Test Type:	FISHER
Correction:	FDR
GO biological process complete	Homo sapiens - REFLIST (20851)	all.99 (2936)	all.99 (expected)	all.99 (over/under)	all.99 (fold Enrichment)	all.99 (raw P-value)	all.99 (FDR)
positive regulation of viral process (GO:0048524)	108	33	15.21	+	2.17	0.000256	0.0478
regulation of G1/S transition of mitotic cell cycle (GO:2000045)	155	45	21.83	+	2.06	5.3e-05	0.0196
regulation of cell cycle G1/S phase transition (GO:1902806)	175	49	24.64	+	1.99	5.68e-05	0.0201
regulation of viral process (GO:0050792)	218	58	30.7	+	1.89	4.32e-05	0.0176
regulation of symbiotic process (GO:0043903)	234	60	32.95	+	1.82	7.64e-05	0.0225
negative regulation of nervous system development (GO:0051961)	317	73	44.64	+	1.64	0.000249	0.0477
regulation of mitotic cell cycle phase transition (GO:1901990)	419	94	59	+	1.59	7.73e-05	0.0223
regulation of cell cycle phase transition (GO:1901987)	456	98	64.21	+	1.53	0.000238	0.0484
protein phosphorylation (GO:0006468)	971	203	136.73	+	1.48	4.09e-07	0.00108
regulation of mitotic cell cycle (GO:0007346)	638	130	89.84	+	1.45	0.000178	0.0399
regulation of neuron differentiation (GO:0045664)	678	138	95.47	+	1.45	0.000115	0.032
regulation of neurogenesis (GO:0050767)	847	168	119.26	+	1.41	6.11e-05	0.0202
phosphorylation (GO:0016310)	1309	256	184.32	+	1.39	1.43e-06	0.00228
regulation of cell cycle (GO:0051726)	1200	230	168.97	+	1.36	1.87e-05	0.0096
regulation of nervous system development (GO:0051960)	962	184	135.46	+	1.36	0.000156	0.0393
regulation of cell development (GO:0060284)	977	186	137.57	+	1.35	0.000174	0.0394
RNA metabolic process (GO:0016070)	1626	294	228.95	+	1.28	5.8e-05	0.0196
intracellular signal transduction (GO:0035556)	1685	301	237.26	+	1.27	0.000101	0.0288
negative regulation of gene expression (GO:0010629)	1982	353	279.08	+	1.26	2.93e-05	0.0126
negative regulation of cellular biosynthetic process (GO:0031327)	1556	277	219.1	+	1.26	0.00025	0.0473
generation of neurons (GO:0048699)	1585	282	223.18	+	1.26	0.000243	0.0477
phosphate-containing compound metabolic process (GO:0006796)	2165	385	304.85	+	1.26	1.25e-05	0.00793
negative regulation of biosynthetic process (GO:0009890)	1586	282	223.32	+	1.26	0.000244	0.0473
organic substance transport (GO:0071702)	2218	394	312.31	+	1.26	1.15e-05	0.0076
regulation of cell differentiation (GO:0045595)	1883	334	265.14	+	1.26	6.24e-05	0.0198
phosphorus metabolic process (GO:0006793)	2192	388	308.65	+	1.26	1.6e-05	0.0085
neurogenesis (GO:0022008)	1690	298	237.97	+	1.25	0.000242	0.0481
nitrogen compound transport (GO:0071705)	1857	325	261.48	+	1.24	0.000196	0.0426
negative regulation of macromolecule metabolic process (GO:0010605)	2867	501	403.7	+	1.24	2.3e-06	0.00244
negative regulation of nitrogen compound metabolic process (GO:0051172)	2425	422	341.46	+	1.24	2.74e-05	0.0121
negative regulation of metabolic process (GO:0009892)	3118	541	439.04	+	1.23	1.71e-06	0.00209
negative regulation of cellular metabolic process (GO:0031324)	2624	455	369.48	+	1.23	1.57e-05	0.0086
nucleic acid metabolic process (GO:0090304)	2238	384	315.13	+	1.22	0.000202	0.0428
regulation of signal transduction (GO:0009966)	3156	533	444.39	+	1.2	3.44e-05	0.0144
regulation of signaling (GO:0023051)	3630	613	511.14	+	1.2	6.51e-06	0.00575
regulation of cell communication (GO:0010646)	3591	605	505.64	+	1.2	9.65e-06	0.00667
nucleobase-containing compound metabolic process (GO:0006139)	2738	461	385.53	+	1.2	0.000172	0.0395
heterocycle metabolic process (GO:0046483)	2934	492	413.13	+	1.19	0.000134	0.0354
organelle organization (GO:0006996)	3563	592	501.7	+	1.18	5.1e-05	0.0198
regulation of gene expression (GO:0010468)	4831	800	680.25	+	1.18	1.57e-06	0.00208
regulation of transcription, DNA-templated (GO:0006355)	3395	562	478.05	+	1.18	0.000123	0.0338
organic cyclic compound metabolic process (GO:1901360)	3214	531	452.56	+	1.17	0.000257	0.0475
cellular nitrogen compound metabolic process (GO:0034641)	3398	560	478.47	+	1.17	0.000189	0.0418
regulation of nucleic acid-templated transcription (GO:1903506)	3466	569	488.04	+	1.17	0.000235	0.0486
cellular developmental process (GO:0048869)	3836	627	540.14	+	1.16	0.000151	0.0388
cell differentiation (GO:0030154)	3782	618	532.54	+	1.16	0.000171	0.0401
regulation of RNA metabolic process (GO:0051252)	3738	610	526.34	+	1.16	0.000239	0.048
cellular protein metabolic process (GO:0044267)	3826	624	538.73	+	1.16	0.000201	0.0433
negative regulation of cellular process (GO:0048523)	4895	798	689.26	+	1.16	1.39e-05	0.00791
multicellular organism development (GO:0007275)	5117	831	720.52	+	1.15	1.36e-05	0.00803
anatomical structure development (GO:0048856)	5499	889	774.31	+	1.15	9.55e-06	0.0069
macromolecule metabolic process (GO:0043170)	6338	1023	892.44	+	1.15	1.43e-06	0.00252
protein metabolic process (GO:0019538)	4414	712	621.53	+	1.15	0.000167	0.0409
regulation of macromolecule metabolic process (GO:0060255)	6435	1036	906.1	+	1.14	1.75e-06	0.00199
developmental process (GO:0032502)	5954	957	838.37	+	1.14	7.69e-06	0.00611
negative regulation of biological process (GO:0048519)	5557	893	782.47	+	1.14	2.06e-05	0.00994
cellular macromolecule metabolic process (GO:0044260)	5149	826	725.02	+	1.14	6.93e-05	0.0208
regulation of metabolic process (GO:0019222)	6987	1117	983.83	+	1.14	1.54e-06	0.00222
regulation of nitrogen compound metabolic process (GO:0051171)	5856	936	824.58	+	1.14	2.51e-05	0.0118
nitrogen compound metabolic process (GO:0006807)	7089	1133	998.19	+	1.14	1.22e-06	0.00243
regulation of cellular metabolic process (GO:0031323)	6267	1000	882.45	+	1.13	1.26e-05	0.0077
cellular metabolic process (GO:0044237)	7784	1239	1096.05	+	1.13	4.19e-07	0.000952
cellular component organization or biogenesis (GO:0071840)	5908	939	831.9	+	1.13	5.11e-05	0.0194
organonitrogen compound metabolic process (GO:1901564)	5444	865	766.56	+	1.13	0.000134	0.035
regulation of primary metabolic process (GO:0080090)	6055	960	852.6	+	1.13	5.77e-05	0.02
cellular component organization (GO:0016043)	5688	901	800.92	+	1.12	0.000127	0.0341
primary metabolic process (GO:0044238)	7572	1195	1066.2	+	1.12	4.68e-06	0.00438
metabolic process (GO:0008152)	8587	1355	1209.12	+	1.12	3.81e-07	0.00121
organic substance metabolic process (GO:0071704)	8007	1261	1127.45	+	1.12	2.47e-06	0.00246
regulation of biological process (GO:0050789)	11873	1787	1671.82	+	1.07	5.64e-05	0.0204
regulation of cellular process (GO:0050794)	11311	1701	1592.69	+	1.07	0.000168	0.0405
biological regulation (GO:0065007)	12544	1885	1766.3	+	1.07	2.69e-05	0.0122
cellular process (GO:0009987)	15626	2326	2200.28	+	1.06	3.19e-07	0.00127
biological_process (GO:0008150)	17927	2634	2524.28	+	1.04	1.34e-08	0.000107
Unclassified (UNCLASSIFIED)	2924	302	411.72	-	0.73	1.34e-08	7.12e-05
sensory perception of smell (GO:0007608)	468	36	65.9	-	0.55	0.000159	0.0394
detection of chemical stimulus involved in sensory perception of smell (GO:0050911)	439	33	61.81	-	0.53	0.000169	0.0402
humoral immune response (GO:0006959)	385	28	54.21	-	0.52	0.000272	0.0497
adaptive immune response based on somatic recombination of immune receptors built from immunoglobulin superfamily domains (GO:0002460)	273	15	38.44	-	0.39	6.37e-05	0.0199
lymphocyte mediated immunity (GO:0002449)	264	14	37.17	-	0.38	6.75e-05	0.0206
adaptive immune response (GO:0002250)	616	31	86.74	-	0.36	5.64e-11	8.97e-07
immunoglobulin mediated immune response (GO:0016064)	205	9	28.87	-	0.31	6.2e-05	0.0201
B cell mediated immunity (GO:0019724)	208	9	29.29	-	0.31	4.52e-05	0.018
humoral immune response mediated by circulating immunoglobulin (GO:0002455)	167	5	23.52	-	0.21	2.06e-05	0.0102
complement activation (GO:0006956)	177	5	24.92	-	0.2	7.12e-06	0.00596
regulation of complement activation (GO:0030449)	117	3	16.47	-	0.18	0.000231	0.0483
complement activation, classical pathway (GO:0006958)	161	4	22.67	-	0.18	7.88e-06	0.00597
