# Supplementary material for: Comprehensive analysis of cancer breakpoints reveals signatures of genetic and epigenetic contribution to cancer genome rearrangements
Source: PLoS Comput Biol. 2021 Mar 1;17(3):e1008749. doi: 10.1371/journal.pcbi.1008749 (PMC7951985; doi:10.1371/journal.pcbi.1008749)
Supplement: S14 Table — (XLSX) [file pcbi.1008749.s031.xlsx]

## Sheet: Table S14
S14 Table. GO analysis of molecular function of genes harboring breakpoint hotspots.
Analysis Type:	PANTHER Overrepresentation Test (Released 20200728)
Annotation Version and Release Date:	GO Ontology database DOI: 10.5281/zenodo.3954044 Released 2020-07-16
Analyzed List:	upload_1 (Homo sapiens)
Reference List:	Homo sapiens (all genes in database)
Test Type:	FISHER
Correction:	FDR
GO molecular function complete	Homo sapiens - REFLIST (20851)	upload_1 (2936)	upload_1 (expected)	upload_1 (over/under)	upload_1 (fold Enrichment)	upload_1 (raw P-value)	upload_1 (FDR)
enzyme binding (GO:0019899)	2303	439	324.28	+	1.35	1.97e-09	1.87e-06
RNA binding (GO:0003723)	1690	305	237.97	+	1.28	4.93e-05	0.0213
nucleic acid binding (GO:0003676)	4024	671	566.61	+	1.18	8.19e-06	0.00487
heterocyclic compound binding (GO:1901363)	5987	987	843.02	+	1.17	6.85e-08	5.42e-05
organic cyclic compound binding (GO:0097159)	6075	995	855.41	+	1.16	1.77e-07	0.00012
metal ion binding (GO:0046872)	4284	695	603.22	+	1.15	0.000117	0.0462
ion binding (GO:0043167)	6383	1015	898.78	+	1.13	1.69e-05	0.00892
protein binding (GO:0005515)	14110	2190	1986.81	+	1.1	1.69e-14	8.03e-11
binding (GO:0005488)	16464	2485	2318.27	+	1.07	2.21e-13	5.25e-10
molecular_function (GO:0003674)	18318	2707	2579.33	+	1.05	6.52e-13	1.03e-09
Unclassified (UNCLASSIFIED)	2533	229	356.67	-	0.64	6.52e-13	7.75e-10
odorant binding (GO:0005549)	100	1	14.08	-	0.07	4.91e-05	0.0234
