# Supplementary material for: Comprehensive analysis of cancer breakpoints reveals signatures of genetic and epigenetic contribution to cancer genome rearrangements
Source: PLoS Comput Biol. 2021 Mar 1;17(3):e1008749. doi: 10.1371/journal.pcbi.1008749 (PMC7951985; doi:10.1371/journal.pcbi.1008749)
Supplement: S15 Table — (XLSX) [file pcbi.1008749.s032.xlsx]

## Sheet: Table S15
S15 Table. GO cellular component analysis of genes harboring breakpoint hotspots.
Analysis Type:	PANTHER Overrepresentation Test (Released 20200728)
Annotation Version and Release Date:	GO Ontology database DOI: 10.5281/zenodo.3954044 Released 2020-07-16
Analyzed List:	upload_1 (Homo sapiens)
Reference List:	Homo sapiens (all genes in database)
Test Type:	FISHER
Correction:	FDR
GO cellular component complete	Homo sapiens - REFLIST (20851)	upload_1 (2936)	upload_1 (expected)	upload_1 (over/under)	upload_1 (fold Enrichment)	upload_1 (raw P-value)	upload_1 (FDR)
myosin complex (GO:0016459)	58	21	8.17	+	2.57	0.000483	0.0404
supramolecular complex (GO:0099080)	1338	243	188.4	+	1.29	0.000229	0.02
cell junction (GO:0030054)	2118	376	298.23	+	1.26	1.84e-05	0.00205
nucleoplasm (GO:0005654)	4008	694	564.36	+	1.23	3.32e-08	7.4e-06
cytosol (GO:0005829)	5314	912	748.26	+	1.22	2.45e-10	8.2e-08
cytoskeleton (GO:0005856)	2308	395	324.99	+	1.22	0.000192	0.0175
nuclear lumen (GO:0031981)	4786	802	673.91	+	1.19	2.72e-07	5.46e-05
non-membrane-bounded organelle (GO:0043228)	5031	833	708.41	+	1.18	8.64e-07	0.000133
intracellular non-membrane-bounded organelle (GO:0043232)	5022	829	707.14	+	1.17	1.36e-06	0.000195
nucleus (GO:0005634)	7567	1241	1065.5	+	1.16	4.65e-10	1.33e-07
intracellular membrane-bounded organelle (GO:0043231)	11028	1751	1552.84	+	1.13	5.77e-12	2.9e-09
organelle lumen (GO:0043233)	5907	937	831.76	+	1.13	6.74e-05	0.00712
intracellular organelle lumen (GO:0070013)	5907	937	831.76	+	1.13	6.74e-05	0.00677
membrane-enclosed lumen (GO:0031974)	5907	937	831.76	+	1.13	6.74e-05	0.00644
intracellular organelle (GO:0043229)	12843	2026	1808.4	+	1.12	4.21e-15	2.82e-12
organelle (GO:0043226)	13859	2180	1951.47	+	1.12	1.19e-17	2.38e-14
cytoplasm (GO:0005737)	11714	1823	1649.43	+	1.11	1.24e-09	3.11e-07
membrane-bounded organelle (GO:0043227)	12734	1981	1793.06	+	1.1	1.56e-11	6.25e-09
intracellular (GO:0005622)	14693	2280	2068.9	+	1.1	1.84e-16	1.84e-13
cellular_component (GO:0005575)	18946	2748	2667.76	+	1.03	4.32e-07	7.89e-05
cellular anatomical entity (GO:0110165)	18761	2721	2641.71	+	1.03	1.84e-06	0.000247
Unclassified (UNCLASSIFIED)	1905	188	268.24	-	0.7	4.32e-07	7.23e-05
immunoglobulin complex (GO:0019814)	187	5	26.33	-	0.19	2.44e-06	0.000306
T cell receptor complex (GO:0042101)	141	3	19.85	-	0.15	1.79e-05	0.00211
