# Supplementary material for: Comprehensive analysis of cancer breakpoints reveals signatures of genetic and epigenetic contribution to cancer genome rearrangements
Source: PLoS Comput Biol. 2021 Mar 1;17(3):e1008749. doi: 10.1371/journal.pcbi.1008749 (PMC7951985; doi:10.1371/journal.pcbi.1008749)
Supplement: S16 Table — (XLSX) [file pcbi.1008749.s033.xlsx]

## Sheet: Table S16
S16 Table. Number of breakpoints in low mappability regions by cancer type and uniqueness score.
Cancer type	Uniqueness score less than	Number of breakpoints in these regions	Total number of breakpoints	Proportion of breakpoints in these regions
blood	0.25	181	2326	0.077816
blood	0.33	195	2326	0.0838349
liver	0.5	1905	22311	0.0853839
blood	1	258	2326	0.11092
bone	0.25	247	2546	0.0970149
bone	0.33	259	2546	0.101728
uterus	0.5	1284	13898	0.0923874
bone	1	399	2546	0.156716
brain	0.25	165	1561	0.105701
brain	0.33	177	1561	0.113389
blood	0.5	216	2326	0.0928633
brain	1	259	1561	0.165919
breast	0.25	15514	191846	0.0808669
breast	0.33	16543	191846	0.0862306
breast	0.5	18185	191846	0.0947896
breast	1	22243	191846	0.115942
liver	0.25	1670	22311	0.074851
liver	0.33	1750	22311	0.0784366
prostate	0.5	17278	174155	0.0992105
liver	1	2304	22311	0.103267
ovary	0.25	7096	71436	0.0993337
ovary	0.33	7524	71436	0.105325
pancreatic	0.5	9727	93412	0.10413
ovary	1	10021	71436	0.140279
pancreatic	0.25	8283	93412	0.0886717
pancreatic	0.33	8815	93412	0.0943669
ovary	0.5	8185	71436	0.114578
pancreatic	1	12019	93412	0.128667
prostate	0.25	14881	174155	0.0854469
prostate	0.33	15840	174155	0.0909535
bone	0.5	301	2546	0.118225
prostate	1	21157	174155	0.121484
skin	0.25	5981	54635	0.109472
skin	0.33	6373	54635	0.116647
brain	0.5	192	1561	0.122998
skin	1	8606	54635	0.157518
uterus	0.25	1129	13898	0.0812347
uterus	0.33	1194	13898	0.0859116
skin	0.5	6985	54635	0.127848
uterus	1	1596	13898	0.114837
