# Supplementary material for: Comprehensive analysis of cancer breakpoints reveals signatures of genetic and epigenetic contribution to cancer genome rearrangements
Source: PLoS Comput Biol. 2021 Mar 1;17(3):e1008749. doi: 10.1371/journal.pcbi.1008749 (PMC7951985; doi:10.1371/journal.pcbi.1008749)
Supplement: S17 Table — (XLSX) [file pcbi.1008749.s034.xlsx]

## Sheet: Table S17
S17 Table. Breast cancer breakpoints dataset filtered for low mappability regions.
chr	start	end	cancer_type	intesects_blacklisted
4	23515427	23515437	breast	0
2	218050681	218050685	breast	0
1	11079867	11079871	breast	1
11	133629240	133629248	breast	0
5	50335456	50335458	breast	0
16	34258498	34258498	breast	0
7	6102683	6102687	breast	1
5	111166780	111166782	breast	0
3	13256939	13256939	breast	0
1	75144880	75144892	breast	0
8	41310442	41310442	breast	0
18	38756912	38756920	breast	0
19	42191596	42191598	breast	0
7	41459106	41459110	breast	0
18	38756919	38756921	breast	0
12	104307792	104307792	breast	0
7	41458854	41458856	breast	0
4	56742482	56742484	breast	0
5	135585319	135585321	breast	0
12	11983731	11983733	breast	0
11	12457507	12457507	breast	0
1	11079867	11079869	breast	0
19	3309559	3309563	breast	0
20	36065022	36065022	breast	0
2	60890013	60890017	breast	0
4	23515430	23515430	breast	0
1	45373826	45373830	breast	0
2	218050318	218050318	breast	0
7	54321483	54321483	breast	0
10	25583068	25583076	breast	0
12	76658014	76658016	breast	0
5	55568193	55568195	breast	0
6	108189929	108189933	breast	0
4	133426489	133426489	breast	0
13	73397460	73397464	breast	0
10	25583069	25583077	breast	0
1	180438568	180438578	breast	0
17	26708092	26708094	breast	0
12	128108996	128109000	breast	1
8	80961989	80961993	breast	0
6	132598989	132598989	breast	0
12	47944509	47944509	breast	0
8	82902833	82902833	breast	0
6	57879027	57879031	breast	0
8	106752638	106752642	breast	0
8	6519243	6519247	breast	0
6	57214040	57214046	breast	0
6	134424858	134424860	breast	0
8	6520766	6520768	breast	0
8	127847630	127847632	breast	0
8	106743712	106743714	breast	0
17	18843277	18843279	breast	0
8	82613163	82613163	breast	0
8	127841756	127841760	breast	0
10	55247933	55247941	breast	0
13	29293644	29293646	breast	0
10	80780647	80780659	breast	0
15	94983375	94983385	breast	0
10	80953026	80953032	breast	0
6	123655425	123655425	breast	0
15	99113721	99113723	breast	0
10	81060001	81060005	breast	0
2	122279644	122279650	breast	0
15	94962597	94962599	breast	0
18	36590705	36590705	breast	0
10	79958212	79958212	breast	0
10	80697172	80697176	breast	0
6	73575151	73575155	breast	0
10	81383133	81383135	breast	0
10	79113629	79113629	breast	0
10	87401958	87401962	breast	0
14	23805363	23805369	breast	0
10	78088169	78088171	breast	0
11	115229755	115229755	breast	0
10	78516093	78516095	breast	0
4	162651509	162651511	breast	0
15	95096541	95096541	breast	0
10	82079492	82079504	breast	0
17	70629934	70629936	breast	0
10	79955260	79955260	breast	0
10	82120398	82120398	breast	0
15	95420099	95420101	breast	0
3	167736663	167736663	breast	0
15	95890064	95890064	breast	0
8	16979735	16979735	breast	0
10	76016427	76016427	breast	0
4	69589478	69589482	breast	0
15	96995250	96995258	breast	0
17	49723731	49723737	breast	0
10	82108547	82108549	breast	0
6	34134359	34134359	breast	0
12	31327012	31327012	breast	0
8	16944826	16944828	breast	0
15	100173010	100173012	breast	0
10	90099674	90099674	breast	0
13	29838840	29838844	breast	0
15	94676639	94676639	breast	1
15	97745868	97745870	breast	0
15	94816240	94816246	breast	0
6	10371268	10371276	breast	1
19	43433237	43433241	breast	0
10	83689774	83689774	breast	0
10	84682945	84682949	breast	0
15	95872924	95872930	breast	0
15	96686976	96686976	breast	0
15	98724557	98724559	breast	1
10	80465935	80465939	breast	0
15	94941477	94941477	breast	0
10	78669243	78669243	breast	0
10	77477355	77477359	breast	0
15	99363825	99363829	breast	0
13	27161050	27161052	breast	1
20	18748509	18748509	breast	0
10	81942337	81942341	breast	1
8	14497460	14497464	breast	0
17	39270179	39270179	breast	0
17	26748975	26748975	breast	0
17	56976432	56976438	breast	0
10	85081851	85081857	breast	0
1	144908048	144908048	breast	0
15	95880922	95880922	breast	0
15	97267734	97267736	breast	0
8	16880953	16880959	breast	0
13	23963244	23963246	breast	0
10	79011298	79011298	breast	0
5	176021396	176021402	breast	0
1	238311360	238311360	breast	0
10	89884385	89884385	breast	0
18	35722148	35722158	breast	0
10	76217299	76217301	breast	0
15	96215619	96215619	breast	0
17	47857280	47857282	breast	0
15	94874015	94874019	breast	1
18	37150764	37150768	breast	1
10	90443389	90443389	breast	1
4	57519582	57519582	breast	0
10	87404542	87404544	breast	0
10	86383378	86383386	breast	0
12	58067043	58067045	breast	0
17	51830286	51830302	breast	0
17	48454010	48454014	breast	0
17	47265031	47265035	breast	0
10	76135492	76135492	breast	0
15	95523993	95523999	breast	0
15	98126690	98126698	breast	0
15	98771415	98771417	breast	0
1	86993534	86993536	breast	0
15	96822318	96822320	breast	0
10	82209549	82209551	breast	0
10	76218264	76218268	breast	0
5	19072059	19072065	breast	0
10	76752740	76752742	breast	0
10	86115369	86115371	breast	0
8	68098231	68098231	breast	0
10	84288557	84288559	breast	0
15	95639277	95639283	breast	0
17	56908112	56908112	breast	1
8	91391205	91391205	breast	1
12	99154364	99154364	breast	0
5	115254049	115254051	breast	0
17	56935153	56935155	breast	0
17	51787072	51787080	breast	1
10	82318699	82318705	breast	0
10	87403720	87403720	breast	0
17	47861371	47861375	breast	0
17	69968281	69968287	breast	1
5	175653256	175653260	breast	0
1	86993580	86993582	breast	0
15	94959826	94959834	breast	0
10	80560784	80560784	breast	0
15	98258919	98258925	breast	0
9	133561057	133561057	breast	1
12	71952584	71952586	breast	0
13	26918433	26918439	breast	0
10	79741074	79741080	breast	0
15	95152202	95152202	breast	0
18	36540948	36540950	breast	0
10	80484822	80484828	breast	0
13	27716810	27716814	breast	0
15	94830732	94830744	breast	0
15	95484580	95484582	breast	0
15	96824746	96824746	breast	0
15	96213936	96213940	breast	0
2	97866121	97866125	breast	1
8	84154178	84154180	breast	0
10	90105154	90105164	breast	0
19	43432937	43432937	breast	1
10	80443288	80443292	breast	0
10	82108483	82108485	breast	0
17	52085461	52085469	breast	0
10	5787884	5787884	breast	0
4	69882786	69882788	breast	1
17	49722693	49722707	breast	0
13	29295507	29295509	breast	1
1	86998277	86998281	breast	0
10	89915379	89915393	breast	0
10	78190837	78190841	breast	0
10	76013410	76013410	breast	0
10	76173434	76173438	breast	1
6	17365293	17365293	breast	1
10	76125080	76125080	breast	0
10	82026176	82026176	breast	0
8	17006385	17006395	breast	0
10	76217310	76217312	breast	0
10	88688776	88688778	breast	0
15	95723757	95723757	breast	0
10	86384173	86384179	breast	0
17	35178627	35178637	breast	0
10	80705445	80705453	breast	0
15	99113696	99113706	breast	1
15	95643314	95643318	breast	0
17	47253061	47253067	breast	1
15	98767787	98767787	breast	0
15	94813661	94813663	breast	0
10	82121441	82121453	breast	0
10	81299862	81299874	breast	1
14	80176430	80176434	breast	0
8	16942348	16942350	breast	0
15	95041412	95041418	breast	1
15	97758822	97758822	breast	0
10	77465754	77465754	breast	0
12	32997289	32997289	breast	0
10	78814203	78814203	breast	0
10	82458876	82458876	breast	0
10	83716922	83716932	breast	0
10	92844082	92844084	breast	0
10	84735939	84735945	breast	0
15	99523534	99523540	breast	0
15	96310365	96310365	breast	0
4	56252138	56252144	breast	0
15	95886944	95886944	breast	0
15	98161896	98161896	breast	0
10	84622579	84622581	breast	0
10	79059098	79059100	breast	0
10	79958015	79958027	breast	0
10	90101274	90101276	breast	0
13	114873546	114873546	breast	0
21	26753421	26753427	breast	0
15	95548331	95548333	breast	0
10	77497632	77497636	breast	0
6	8992257	8992265	breast	0
12	31323643	31323643	breast	0
15	94874986	94874990	breast	0
10	80916072	80916076	breast	0
8	16977854	16977856	breast	0
15	99324804	99324804	breast	0
7	137104300	137104306	breast	0
17	49722652	49722654	breast	0
18	48367866	48367874	breast	1
15	97263094	97263098	breast	0
10	86096873	86096875	breast	0
5	55611763	55611767	breast	0
21	41393310	41393314	breast	0
14	86793469	86793475	breast	0
15	95880910	95880912	breast	0
10	80953455	80953455	breast	0
15	97378026	97378030	breast	1
1	204317742	204317742	breast	0
6	8608235	8608239	breast	0
17	47488036	47488036	breast	0
2	161933078	161933078	breast	0
6	74061343	74061343	breast	0
18	37009945	37009951	breast	1
4	187312447	187312447	breast	0
6	47149362	47149370	breast	0
10	78666540	78666540	breast	0
10	82116920	82116924	breast	0
13	54383483	54383495	breast	0
21	17550589	17550595	breast	0
13	54776887	54776897	breast	0
13	61312904	61312904	breast	0
7	33923980	33923980	breast	0
2	190325093	190325093	breast	0
2	16611134	16611134	breast	0
11	94119692	94119698	breast	1
1	39807120	39807122	breast	1
16	10168800	10168804	breast	0
13	56492380	56492384	breast	0
2	152897295	152897295	breast	0
6	101639535	101639545	breast	1
4	76731004	76731008	breast	0
2	5933143	5933153	breast	0
10	21659601	21659601	breast	1
4	100223110	100223110	breast	0
1	206249902	206249902	breast	0
7	5407181	5407187	breast	1
7	136772948	136772948	breast	1
10	79688572	79688572	breast	1
18	9880329	9880333	breast	1
11	61125650	61125664	breast	1
20	47280704	47280710	breast	1
14	68641205	68641211	breast	0
11	48167069	48167071	breast	0
5	44852856	44852856	breast	0
8	121420540	121420544	breast	0
7	99878837	99878837	breast	1
13	41489449	41489453	breast	0
5	133825407	133825413	breast	0
3	196301391	196301397	breast	0
5	172567826	172567826	breast	0
14	91525719	91525721	breast	0
15	79167446	79167446	breast	0
1	198997418	198997424	breast	0
12	110452634	110452638	breast	1
4	22856525	22856525	breast	0
2	231466970	231466976	breast	1
13	41494126	41494128	breast	0
19	8061397	8061397	breast	0
12	48962484	48962492	breast	0
5	2221731	2221731	breast	0
20	39897339	39897343	breast	0
13	71023007	71023015	breast	0
8	92781093	92781093	breast	0
1	22847006	22847012	breast	0
2	47581785	47581791	breast	0
X	119419074	119419080	breast	0
9	93659719	93659721	breast	0
13	41495503	41495507	breast	0
13	31160895	31160895	breast	0
12	848651	848651	breast	0
17	58268928	58268934	breast	1
2	100651990	100651990	breast	0
12	19486367	19486371	breast	0
7	12036928	12036928	breast	0
1	11959568	11959568	breast	0
13	28345419	28345419	breast	0
14	61432314	61432314	breast	0
13	54763814	54763814	breast	0
13	56488661	56488663	breast	0
6	106409566	106409568	breast	0
2	115284723	115284723	breast	0
1	206249323	206249323	breast	0
11	116651119	116651123	breast	0
5	36501116	36501120	breast	0
2	10826851	10826855	breast	0
5	94040522	94040524	breast	0
1	27281382	27281388	breast	1
12	96094793	96094813	breast	1
11	11734237	11734243	breast	1
13	53686505	53686509	breast	0
2	201709945	201709949	breast	0
15	34109916	34109926	breast	0
13	41489475	41489479	breast	0
1	22847006	22847012	breast	0
5	83747630	83747636	breast	0
19	7782725	7782739	breast	1
16	10167544	10167556	breast	0
12	3965716	3965716	breast	1
21	30019807	30019813	breast	1
4	174056624	174056628	breast	0
X	87721235	87721235	breast	1
2	170345955	170345955	breast	1
2	47636690	47636690	breast	1
13	65159925	65159927	breast	0
20	52433344	52433350	breast	1
7	33923964	33923968	breast	0
13	60417536	60417540	breast	0
4	57780964	57780984	breast	1
17	71463531	71463535	breast	0
10	22371460	22371460	breast	0
5	150118182	150118182	breast	0
6	70573039	70573039	breast	0
13	41493293	41493297	breast	0
8	99065994	99065998	breast	1
12	19492256	19492256	breast	0
13	20165865	20165865	breast	0
13	31148280	31148280	breast	0
1	171353971	171353977	breast	0
11	64376098	64376098	breast	0
4	86110529	86110545	breast	1
8	21513088	21513092	breast	0
14	68006431	68006435	breast	0
13	106644017	106644021	breast	0
9	12999664	12999664	breast	1
1	11088958	11088960	breast	0
13	64254413	64254415	breast	0
10	64199786	64199786	breast	0
1	206248529	206248529	breast	0
2	37675826	37675832	breast	0
7	101665110	101665122	breast	0
9	32116237	32116237	breast	0
2	56779258	56779262	breast	1
14	88196512	88196516	breast	1
3	47173318	47173318	breast	0
19	54384943	54384947	breast	0
3	157778638	157778638	breast	0
8	78947527	78947531	breast	0
11	79577462	79577462	breast	1
3	173420861	173420861	breast	0
5	510125	510125	breast	0
19	58269612	58269614	breast	0
3	163847446	163847452	breast	0
3	152493677	152493683	breast	0
X	9959968	9959974	breast	0
21	44524556	44524560	breast	0
17	53708818	53708824	breast	0
3	164160350	164160350	breast	0
8	62816645	62816649	breast	0
17	47938260	47938260	breast	0
12	115194254	115194258	breast	1
13	87079828	87079832	breast	0
3	152273255	152273257	breast	0
3	158445882	158445884	breast	0
8	57531138	57531140	breast	0
19	50916315	50916315	breast	0
12	115486437	115486437	breast	0
3	185987408	185987408	breast	0
8	37980598	37980606	breast	1
X	30530920	30530924	breast	0
14	68754083	68754089	breast	0
X	70492497	70492501	breast	0
17	64701664	64701664	breast	0
X	34572679	34572679	breast	0
3	188128643	188128651	breast	0
17	15514089	15514097	breast	0
17	11886094	11886100	breast	0
11	65259613	65259613	breast	0
8	65463794	65463796	breast	0
12	124172038	124172040	breast	1
3	161304617	161304619	breast	0
17	60607685	60607685	breast	0
12	115488157	115488161	breast	0
22	50930386	50930392	breast	0
6	126738465	126738471	breast	0
19	50654736	50654744	breast	0
X	3867520	3867520	breast	0
19	36239732	36239732	breast	0
8	60065431	60065431	breast	0
8	57896876	57896876	breast	0
3	149533508	149533512	breast	0
12	15889774	15889774	breast	0
19	50667349	50667349	breast	0
19	58940375	58940377	breast	0
19	52305696	52305696	breast	0
17	1835608	1835610	breast	0
3	167621171	167621173	breast	0
8	60762485	60762489	breast	0
9	43661696	43661700	breast	1
3	156329627	156329627	breast	0
3	194954102	194954106	breast	0
11	107743074	107743082	breast	0
4	130912878	130912884	breast	0
17	46040052	46040060	breast	1
3	151763251	151763253	breast	0
3	173802135	173802139	breast	0
12	114297897	114297903	breast	0
19	50872092	50872092	breast	0
19	52104669	52104669	breast	0
13	87082084	87082090	breast	0
3	186320620	186320624	breast	0
16	47015935	47015937	breast	0
8	57699043	57699047	breast	0
11	70284774	70284776	breast	1
3	152322550	152322558	breast	0
3	164655389	164655395	breast	0
13	75717667	75717673	breast	0
17	53707910	53707910	breast	0
X	2769196	2769198	breast	0
8	62668785	62668791	breast	0
17	6355420	6355420	breast	0
12	115487500	115487506	breast	0
19	58286181	58286183	breast	0
3	159455553	159455557	breast	0
21	38529335	38529335	breast	0
21	32541914	32541918	breast	0
8	60329548	60329548	breast	0
3	158445189	158445195	breast	0
X	45847944	45847944	breast	0
3	167866949	167866949	breast	0
X	4428823	4428827	breast	0
X	28388961	28388965	breast	0
19	53509076	53509078	breast	0
3	152307983	152307987	breast	0
9	15857934	15857944	breast	0
19	50655762	50655762	breast	0
19	34372321	34372321	breast	0
12	117730834	117730836	breast	0
8	37588931	37588935	breast	0
8	63901196	63901198	breast	0
5	44337254	44337256	breast	0
17	61957093	61957099	breast	0
8	100847043	100847053	breast	1
11	65041305	65041309	breast	0
17	14983268	14983270	breast	0
22	49009779	49009783	breast	0
16	48716090	48716096	breast	0
8	41958286	41958286	breast	0
3	163677810	163677810	breast	0
8	65467645	65467647	breast	0
19	38124163	38124165	breast	0
19	57327660	57327662	breast	0
1	155501688	155501688	breast	0
8	42585550	42585552	breast	0
7	69475823	69475825	breast	0
11	73737739	73737741	breast	1
3	175580220	175580220	breast	0
18	37800107	37800107	breast	0
11	83289629	83289629	breast	0
11	92365572	92365572	breast	0
6	14760194	14760196	breast	0
11	78806938	78806938	breast	0
7	69636746	69636746	breast	0
11	103082582	103082584	breast	0
7	37492976	37492976	breast	0
18	5784926	5784926	breast	0
7	91806655	91806655	breast	0
6	16773724	16773728	breast	0
6	15505764	15505768	breast	0
7	68550605	68550607	breast	0
8	38069887	38069893	breast	0
6	11230148	11230152	breast	0
18	2751031	2751031	breast	0
6	13239605	13239609	breast	0
11	100859486	100859488	breast	0
3	85344409	85344411	breast	1
11	67888066	67888068	breast	0
6	12477564	12477566	breast	0
7	116324280	116324280	breast	0
7	87985364	87985366	breast	0
6	14370906	14370906	breast	0
11	69395599	69395601	breast	0
3	81306656	81306656	breast	0
11	83256158	83256164	breast	0
10	37572958	37572966	breast	0
18	36185545	36185545	breast	0
2	119489301	119489301	breast	0
7	87978353	87978353	breast	0
11	90191283	90191283	breast	0
7	45375430	45375436	breast	1
6	13383129	13383131	breast	1
18	35954803	35954807	breast	0
16	83764281	83764287	breast	0
3	84314664	84314666	breast	0
6	16009966	16009966	breast	1
7	50538448	50538454	breast	0
6	13694482	13694482	breast	0
11	110654574	110654576	breast	0
7	98722290	98722290	breast	0
18	19776086	19776094	breast	0
17	28224399	28224399	breast	0
3	85501372	85501372	breast	0
7	37492067	37492067	breast	0
3	83698990	83698990	breast	0
11	88266732	88266732	breast	0
3	85270589	85270597	breast	0
8	38762674	38762674	breast	0
7	88062108	88062108	breast	0
17	45767217	45767217	breast	1
6	13449913	13449913	breast	0
8	36781774	36781774	breast	0
11	103700412	103700412	breast	0
18	19026659	19026659	breast	0
6	13326348	13326348	breast	0
7	37476064	37476066	breast	0
11	91081062	91081066	breast	0
18	34825948	34825954	breast	0
7	100289553	100289557	breast	0
3	112634021	112634021	breast	1
6	16339074	16339074	breast	0
11	75750382	75750382	breast	0
6	7446526	7446526	breast	0
17	27882094	27882096	breast	0
7	45675642	45675642	breast	0
11	82573020	82573020	breast	0
18	37974551	37974553	breast	0
7	84711873	84711873	breast	0
10	37595020	37595022	breast	0
7	55166935	55166937	breast	0
7	99343609	99343613	breast	1
6	15478229	15478235	breast	0
1	223038622	223038628	breast	0
11	83312122	83312126	breast	0
7	68681026	68681030	breast	0
8	42812521	42812521	breast	0
18	36217523	36217523	breast	0
6	14507944	14507950	breast	0
11	83288030	83288038	breast	1
6	8393288	8393290	breast	0
7	87983737	87983741	breast	0
6	13237185	13237185	breast	0
6	15978105	15978109	breast	0
18	36177913	36177913	breast	0
18	4440146	4440146	breast	0
11	100861379	100861383	breast	1
6	12319588	12319588	breast	0
11	98291086	98291092	breast	0
11	69395391	69395391	breast	0
7	98642467	98642467	breast	0
7	41982351	41982355	breast	0
3	85370926	85370930	breast	0
2	133092378	133092386	breast	0
20	21435562	21435562	breast	0
16	76425019	76425021	breast	0
8	5097279	5097281	breast	0
16	46996341	46996343	breast	0
8	5096708	5096708	breast	0
8	68080352	68080352	breast	0
11	37844712	37844712	breast	0
8	54887866	54887866	breast	0
16	46993431	46993431	breast	0
8	39643960	39643966	breast	0
16	47333094	47333098	breast	0
11	116704620	116704620	breast	0
11	23297030	23297030	breast	0
8	37043532	37043536	breast	0
8	54865795	54865797	breast	0
16	47313828	47313836	breast	0
8	62036470	62036474	breast	0
8	5097201	5097201	breast	0
16	71764188	71764190	breast	0
5	108903067	108903069	breast	0
16	46994144	46994144	breast	0
8	40007995	40007997	breast	0
8	47974757	47974761	breast	0
3	30141853	30141857	breast	0
11	74197669	74197671	breast	1
11	57691230	57691230	breast	0
20	15503154	15503160	breast	0
8	42656362	42656366	breast	0
8	40941546	40941550	breast	1
6	58660477	58660479	breast	1
20	15113342	15113342	breast	0
3	33621251	33621251	breast	0
11	58822484	58822484	breast	0
11	58150068	58150074	breast	0
3	52645416	52645416	breast	0
11	57620660	57620660	breast	1
20	45933769	45933769	breast	0
6	65337381	65337385	breast	0
8	41929838	41929840	breast	0
8	42218242	42218244	breast	0
11	58343983	58343983	breast	0
3	34261767	34261767	breast	0
8	37350219	37350219	breast	0
6	62320546	62320548	breast	0
11	74245402	74245410	breast	0
11	68574185	68574197	breast	1
14	45232790	45232796	breast	0
3	30144126	30144130	breast	0
8	43053384	43053388	breast	0
11	80633917	80633923	breast	0
20	45952450	45952450	breast	0
20	47408074	47408074	breast	0
3	35462667	35462667	breast	0
14	42453550	42453554	breast	0
11	70708281	70708287	breast	0
11	57764483	57764487	breast	1
11	81344697	81344699	breast	0
14	37444009	37444009	breast	0
3	24341423	24341427	breast	0
19	4177113	4177115	breast	0
3	24344151	24344153	breast	0
8	42055014	42055016	breast	0
8	43058920	43058926	breast	0
6	120155887	120155887	breast	0
3	47698913	47698917	breast	0
3	35466015	35466015	breast	0
4	7916134	7916140	breast	0
20	7490391	7490391	breast	0
11	80436750	80436756	breast	0
8	36593783	36593783	breast	0
20	36910463	36910469	breast	1
3	116583743	116583749	breast	0
3	52637536	52637538	breast	0
8	36328090	36328090	breast	0
3	24343112	24343116	breast	0
20	34449281	34449283	breast	0
3	47697082	47697082	breast	0
11	74638266	74638266	breast	0
17	18857436	18857436	breast	0
8	36221003	36221005	breast	0
11	77683673	77683673	breast	1
3	108012747	108012751	breast	0
11	73711507	73711511	breast	0
20	36143652	36143654	breast	0
8	42652135	42652135	breast	0
8	42067549	42067549	breast	0
6	54249631	54249635	breast	0
1	163372362	163372362	breast	0
11	58153033	58153033	breast	0
6	58664567	58664569	breast	1
3	24345506	24345506	breast	0
22	42095629	42095629	breast	0
19	4797074	4797074	breast	0
17	19696213	19696213	breast	0
14	52478417	52478419	breast	0
3	52644743	52644743	breast	0
20	48601581	48601585	breast	0
3	197027617	197027621	breast	0
11	69214069	69214073	breast	0
3	35446759	35446763	breast	0
6	63654500	63654506	breast	0
3	24344465	24344467	breast	0
8	59673015	59673015	breast	0
11	57790699	57790699	breast	0
3	47701539	47701543	breast	0
8	43053351	43053363	breast	0
3	24345263	24345265	breast	0
8	36661674	36661678	breast	0
8	40946388	40946388	breast	0
16	57046230	57046230	breast	0
8	38279853	38279855	breast	0
3	30142476	30142480	breast	0
11	57620336	57620340	breast	1
3	47696983	47696989	breast	1
3	47698076	47698084	breast	0
8	43058772	43058774	breast	0
11	74225696	74225698	breast	0
20	14392011	14392011	breast	0
11	61533812	61533812	breast	0
8	42054940	42054940	breast	0
3	115978572	115978572	breast	0
14	38404536	38404538	breast	1
11	58389362	58389364	breast	0
3	34256957	34256957	breast	0
11	91973223	91973227	breast	0
3	24343473	24343479	breast	0
6	146294292	146294292	breast	1
11	81084433	81084437	breast	0
3	33619135	33619145	breast	0
8	36567098	36567100	breast	0
20	15180164	15180164	breast	0
14	43942324	43942324	breast	0
11	74525604	74525608	breast	1
8	39149950	39149956	breast	0
8	36316719	36316719	breast	0
20	46003552	46003552	breast	0
20	37376611	37376621	breast	0
8	43085215	43085223	breast	0
11	70385372	70385374	breast	0
8	10736365	10736367	breast	0
3	162173186	162173190	breast	0
9	83959278	83959282	breast	0
8	13584518	13584518	breast	0
16	31481622	31481624	breast	1
17	10765437	10765443	breast	0
17	11696698	11696704	breast	0
17	12125566	12125570	breast	0
X	139352791	139352801	breast	0
12	23919645	23919651	breast	0
17	11070412	11070420	breast	0
9	9259510	9259514	breast	0
17	9534980	9534980	breast	0
1	83303977	83303977	breast	0
17	11753842	11753848	breast	0
17	11825996	11826002	breast	0
5	37302888	37302888	breast	0
13	100224536	100224538	breast	0
14	43325710	43325720	breast	0
14	105316686	105316690	breast	1
14	100744148	100744150	breast	0
13	104252685	104252689	breast	0
3	172981566	172981574	breast	0
14	44556549	44556555	breast	1
13	81677459	81677459	breast	0
13	95810773	95810773	breast	0
13	97639182	97639192	breast	0
13	108655092	108655092	breast	0
13	110722310	110722310	breast	0
13	66555255	66555259	breast	0
13	95803680	95803686	breast	1
13	114306067	114306067	breast	0
13	85670771	85670771	breast	0
13	34469297	34469299	breast	0
13	101371769	101371775	breast	0
14	100868507	100868507	breast	0
13	98281098	98281102	breast	0
13	81313865	81313865	breast	0
13	109901340	109901342	breast	0
14	43329341	43329345	breast	0
13	33035540	33035542	breast	0
13	34475043	34475047	breast	0
13	113396521	113396521	breast	0
13	81677458	81677460	breast	0
14	105285259	105285259	breast	0
13	103650943	103650943	breast	0
14	100743670	100743670	breast	0
13	34474945	34474945	breast	0
14	38166407	38166413	breast	0
13	95810553	95810557	breast	0
13	85677401	85677407	breast	0
13	110245890	110245894	breast	0
13	100387604	100387614	breast	1
14	90287936	90287936	breast	0
13	107072507	107072511	breast	0
6	19193944	19193944	breast	0
6	19189519	19189527	breast	0
6	31689660	31689666	breast	0
6	10807579	10807581	breast	1
6	19190228	19190232	breast	0
6	21373109	21373111	breast	0
4	91399027	91399031	breast	0
3	12866940	12866944	breast	0
20	15298712	15298712	breast	0
10	90579201	90579203	breast	0
3	28395325	28395327	breast	0
12	130642141	130642147	breast	0
1	195071583	195071591	breast	0
17	11303980	11303986	breast	0
1	36229982	36229988	breast	0
X	86562851	86562851	breast	0
20	7775310	7775318	breast	0
2	48169042	48169048	breast	0
19	58117175	58117179	breast	0
7	142978989	142978989	breast	0
13	67731488	67731492	breast	0
3	153856318	153856318	breast	0
1	149788926	149788932	breast	1
8	19042046	19042046	breast	0
2	186787096	186787100	breast	0
X	7592143	7592143	breast	0
1	149788926	149788932	breast	1
14	73865732	73865736	breast	0
5	12017517	12017517	breast	0
2	226723163	226723173	breast	0
14	38224134	38224138	breast	0
X	139666530	139666530	breast	0
12	5744787	5744789	breast	0
15	27123646	27123646	breast	0
11	24991038	24991042	breast	0
2	101492422	101492424	breast	0
5	94931353	94931359	breast	0
17	74155826	74155832	breast	0
7	66369535	66369545	breast	0
1	229575108	229575108	breast	1
11	953255	953261	breast	0
7	105049748	105049750	breast	0
2	43041685	43041685	breast	0
11	66971919	66971923	breast	0
4	130047439	130047443	breast	0
16	20019572	20019584	breast	0
2	97733066	97733072	breast	1
3	9843538	9843538	breast	0
3	183770703	183770705	breast	0
10	63878269	63878271	breast	0
3	65494473	65494481	breast	0
7	25768442	25768444	breast	0
14	101316894	101316894	breast	1
1	179244661	179244673	breast	0
5	127171082	127171086	breast	0
2	198957698	198957704	breast	0
5	52701857	52701857	breast	0
5	154646682	154646682	breast	1
10	121907025	121907025	breast	0
3	152543252	152543258	breast	0
21	14569618	14569618	breast	1
7	81130738	81130738	breast	0
5	106692836	106692844	breast	0
19	13068630	13068630	breast	1
19	21462169	21462173	breast	0
11	111724638	111724638	breast	0
1	108668410	108668414	breast	0
8	124829382	124829382	breast	0
9	81368412	81368412	breast	0
3	88457311	88457315	breast	0
3	190903761	190903763	breast	0
10	12115462	12115466	breast	1
12	1693172	1693176	breast	0
1	230755453	230755453	breast	0
21	41846260	41846264	breast	0
2	53943336	53943338	breast	0
7	76872450	76872452	breast	0
20	15212228	15212232	breast	0
14	28256593	28256593	breast	0
2	24990716	24990716	breast	0
7	159128207	159128211	breast	0
11	62102229	62102233	breast	0
6	111345109	111345111	breast	1
X	47342321	47342325	breast	0
4	1721905	1721905	breast	0
7	45896703	45896709	breast	1
20	40112174	40112182	breast	0
14	94368386	94368388	breast	0
2	138672065	138672065	breast	0
11	110197879	110197885	breast	1
21	16452956	16452962	breast	0
12	53424642	53424646	breast	0
4	36084352	36084360	breast	0
4	139177963	139177967	breast	0
1	192783794	192783796	breast	0
4	75999453	75999453	breast	0
2	111722035	111722035	breast	0
9	33974144	33974150	breast	0
17	19206267	19206269	breast	0
2	7946040	7946046	breast	1
6	35029093	35029093	breast	0
12	23695740	23695740	breast	0
10	22545647	22545651	breast	0
17	63754708	63754712	breast	0
1	153646276	153646276	breast	1
2	202140030	202140032	breast	0
10	19291357	19291365	breast	0
X	6630363	6630371	breast	0
14	22292074	22292076	breast	0
8	34156770	34156778	breast	1
6	81507285	81507297	breast	0
18	75529056	75529056	breast	0
1	93858342	93858346	breast	0
6	87063682	87063682	breast	0
15	77305822	77305826	breast	0
1	163818203	163818205	breast	1
11	32847587	32847587	breast	0
17	63756665	63756665	breast	0
1	114457809	114457809	breast	0
5	73536944	73536950	breast	0
2	197432164	197432172	breast	0
4	136548958	136548958	breast	1
2	108576939	108576939	breast	0
2	4213461	4213463	breast	0
X	7589603	7589605	breast	0
10	85765970	85765970	breast	0
1	204143659	204143669	breast	1
22	21448714	21448716	breast	0
11	83832644	83832644	breast	1
5	103184718	103184722	breast	0
19	30880693	30880703	breast	0
10	121903176	121903180	breast	1
7	77774030	77774032	breast	0
4	656520	656520	breast	0
2	123107101	123107103	breast	1
10	124303716	124303722	breast	0
20	14570286	14570286	breast	0
3	24087833	24087833	breast	0
1	179245688	179245688	breast	0
2	114769508	114769508	breast	0
3	153099008	153099008	breast	0
14	101313156	101313158	breast	0
17	63754750	63754758	breast	0
1	150910326	150910326	breast	0
18	48619969	48619975	breast	1
12	23981611	23981611	breast	0
19	12740280	12740282	breast	0
2	100000985	100000991	breast	0
9	78299312	78299312	breast	0
7	70324886	70324888	breast	0
20	58299253	58299259	breast	0
1	51262982	51262984	breast	0
6	139486001	139486001	breast	0
14	28249685	28249685	breast	1
11	3924103	3924107	breast	0
16	12795008	12795014	breast	0
8	37496202	37496206	breast	0
5	119945563	119945563	breast	0
4	141499602	141499602	breast	0
3	187943541	187943545	breast	0
11	7770127	7770127	breast	0
6	39028252	39028254	breast	0
14	22292094	22292094	breast	0
3	103675105	103675109	breast	0
12	69699791	69699791	breast	0
7	43747784	43747788	breast	0
9	100992229	100992233	breast	0
9	7982070	7982074	breast	0
4	175079653	175079653	breast	0
2	61021652	61021658	breast	0
4	90136612	90136616	breast	0
3	153877034	153877036	breast	0
3	11132189	11132201	breast	1
12	5736183	5736185	breast	0
6	88058175	88058181	breast	0
X	134622867	134622867	breast	0
2	48178904	48178908	breast	0
2	10812497	10812497	breast	0
X	84205617	84205625	breast	1
1	209152357	209152357	breast	0
4	65094603	65094605	breast	0
10	35199537	35199537	breast	0
7	152824027	152824033	breast	0
8	80509639	80509639	breast	0
14	39612692	39612698	breast	0
13	21150216	21150222	breast	0
14	101335541	101335543	breast	0
7	19231932	19231938	breast	1
5	26110771	26110775	breast	0
4	92871100	92871106	breast	0
10	14382945	14382945	breast	0
X	24614309	24614317	breast	0
1	101243556	101243556	breast	0
21	15416206	15416208	breast	0
2	224768806	224768816	breast	0
15	46662272	46662274	breast	0
16	59296147	59296147	breast	1
2	28264397	28264401	breast	0
11	111567425	111567429	breast	0
20	15928585	15928587	breast	1
11	65862828	65862832	breast	1
7	64908665	64908671	breast	1
7	140668859	140668859	breast	0
13	21587021	21587025	breast	0
12	22595648	22595648	breast	1
19	5220537	5220537	breast	0
6	13722837	13722839	breast	0
14	37386300	37386300	breast	0
1	229620222	229620222	breast	0
3	143078302	143078302	breast	0
21	46285592	46285594	breast	0
1	195069912	195069918	breast	0
19	15129514	15129516	breast	0
2	200944379	200944379	breast	0
8	13207568	13207568	breast	0
21	18233546	18233550	breast	0
8	30454103	30454103	breast	0
3	69359421	69359421	breast	0
3	52001167	52001169	breast	0
17	16659435	16659437	breast	0
6	85144974	85144974	breast	0
20	3797440	3797440	breast	0
11	30272272	30272272	breast	0
17	78146867	78146867	breast	1
8	107366358	107366358	breast	0
10	76261870	76261870	breast	0
4	176801050	176801050	breast	0
3	128393489	128393491	breast	0
6	27893800	27893800	breast	0
4	99255909	99255909	breast	0
6	137068807	137068811	breast	0
2	188088453	188088461	breast	0
13	46481868	46481880	breast	0
5	27252389	27252391	breast	0
8	61843440	61843440	breast	1
11	69813419	69813419	breast	0
5	118580143	118580147	breast	0
2	104358561	104358561	breast	0
3	166323609	166323613	breast	0
3	13282047	13282053	breast	0
11	64263681	64263683	breast	0
7	109998328	109998332	breast	1
1	24396647	24396647	breast	0
3	149088528	149088536	breast	0
1	109672139	109672145	breast	0
8	9298786	9298796	breast	0
3	71553336	71553342	breast	0
14	77821744	77821744	breast	1
3	49366127	49366131	breast	1
11	47441516	47441516	breast	0
3	70656188	70656190	breast	0
8	88015465	88015467	breast	0
19	59018708	59018712	breast	0
12	57326212	57326220	breast	0
6	13368948	13368952	breast	0
X	76158966	76158970	breast	0
7	21943980	21943986	breast	0
12	115228700	115228700	breast	1
17	7725258	7725258	breast	0
22	43265170	43265176	breast	0
2	17655988	17655988	breast	0
7	587076	587082	breast	1
1	9863525	9863531	breast	0
16	54557670	54557674	breast	0
1	196740038	196740038	breast	0
13	111653335	111653341	breast	0
19	10831672	10831678	breast	0
12	30069394	30069394	breast	0
1	203275336	203275336	breast	0
7	86454381	86454381	breast	0
14	37986546	37986552	breast	0
16	5991763	5991763	breast	0
7	54551443	54551443	breast	0
5	66246509	66246515	breast	0
11	62795226	62795226	breast	1
2	105743892	105743896	breast	0
15	53706407	53706411	breast	0
16	89645034	89645038	breast	1
1	230209046	230209050	breast	0
11	65676860	65676860	breast	0
10	120015963	120015963	breast	0
1	41976616	41976616	breast	0
11	47204189	47204191	breast	0
6	6050754	6050754	breast	0
16	59071305	59071305	breast	0
6	42399537	42399541	breast	0
10	128261319	128261321	breast	1
2	204303127	204303131	breast	0
11	64146406	64146406	breast	0
15	85927995	85927995	breast	0
4	176823966	176823970	breast	0
6	88499958	88499966	breast	0
1	234838472	234838476	breast	0
3	39583476	39583484	breast	0
X	54638350	54638356	breast	0
16	77982637	77982643	breast	0
13	46483644	46483646	breast	0
14	21841671	21841675	breast	0
12	38668615	38668617	breast	0
3	160380502	160380508	breast	0
3	65718091	65718091	breast	0
6	151229472	151229478	breast	1
16	18932607	18932607	breast	1
4	137833851	137833851	breast	0
11	47303529	47303533	breast	1
14	77884381	77884381	breast	0
6	158024255	158024261	breast	0
16	89803858	89803860	breast	0
11	69816844	69816844	breast	0
8	79655970	79655982	breast	0
1	198760660	198760670	breast	0
6	35449776	35449784	breast	1
18	66318676	66318676	breast	0
12	122323879	122323879	breast	0
17	17757071	17757073	breast	0
6	44097403	44097421	breast	0
19	54325401	54325407	breast	0
6	6050808	6050812	breast	0
11	69810957	69810963	breast	0
12	38669672	38669674	breast	1
1	217990374	217990378	breast	0
7	68206338	68206356	breast	1
7	28988878	28988880	breast	0
10	76261783	76261793	breast	0
1	16346150	16346152	breast	0
1	151316349	151316351	breast	0
3	176800013	176800015	breast	0
4	119645898	119645910	breast	0
2	186857811	186857811	breast	0
1	65624300	65624300	breast	1
X	128608107	128608111	breast	0
5	66245947	66245947	breast	0
5	66247232	66247232	breast	0
7	104837761	104837765	breast	0
9	68726355	68726355	breast	1
7	149031896	149031896	breast	1
2	19284000	19284004	breast	1
2	105743856	105743862	breast	0
8	41139679	41139687	breast	0
11	35688984	35688986	breast	0
1	32959819	32959825	breast	0
7	667713	667715	breast	0
22	16937588	16937592	breast	1
1	162855859	162855865	breast	0
20	6057754	6057756	breast	0
6	27881790	27881792	breast	0
12	102979114	102979120	breast	0
3	117023046	117023052	breast	0
16	57383405	57383411	breast	0
11	64844674	64844676	breast	1
10	92879106	92879114	breast	0
3	147821708	147821716	breast	0
8	103266626	103266630	breast	0
16	52961202	52961204	breast	0
5	180071437	180071439	breast	0
2	198477179	198477181	breast	0
17	37309600	37309600	breast	1
12	34034275	34034279	breast	0
6	79673104	79673104	breast	0
17	37100007	37100011	breast	0
4	119632227	119632229	breast	0
17	34823927	34823927	breast	0
2	6329738	6329738	breast	0
17	16821040	16821042	breast	0
17	37227913	37227917	breast	0
17	18072357	18072357	breast	0
2	11660426	11660426	breast	0
10	35613818	35613824	breast	0
17	39462057	39462073	breast	1
7	64342984	64342984	breast	0
17	31946465	31946465	breast	0
17	19698476	19698478	breast	0
2	135554090	135554094	breast	0
17	55434577	55434583	breast	0
10	35613838	35613840	breast	0
1	36845715	36845715	breast	0
1	36845733	36845737	breast	0
17	16730582	16730582	breast	1
17	17901914	17901920	breast	0
4	119632230	119632230	breast	0
17	36473146	36473146	breast	0
17	38812184	38812184	breast	0
17	33996874	33996884	breast	0
17	47188100	47188106	breast	0
1	5565029	5565031	breast	0
11	50253222	50253228	breast	1
14	54341111	54341115	breast	0
2	6329735	6329735	breast	0
17	57410630	57410640	breast	0
7	64342986	64342986	breast	0
1	32232775	32232779	breast	0
8	48820965	48820965	breast	0
17	37298634	37298634	breast	0
17	19696952	19696952	breast	0
17	18092341	18092361	breast	0
17	28258084	28258084	breast	0
2	11660425	11660429	breast	0
5	180071426	180071434	breast	0
3	24683849	24683853	breast	0
17	21061526	21061538	breast	0
2	198477186	198477188	breast	0
1	112246200	112246202	breast	0
1	111484852	111484852	breast	0
1	25678227	25678227	breast	0
8	17274088	17274088	breast	0
6	39661379	39661387	breast	0
8	29210054	29210062	breast	0
1	25673954	25673956	breast	1
8	17458732	17458738	breast	0
1	16076343	16076343	breast	0
1	151428180	151428180	breast	0
8	26491605	26491605	breast	0
4	170880701	170880709	breast	0
1	151621180	151621186	breast	0
14	40474389	40474389	breast	0
8	20505518	20505522	breast	0
5	61831250	61831252	breast	0
6	24772775	24772779	breast	1
1	153942442	153942444	breast	0
6	39667083	39667083	breast	0
6	108290891	108290891	breast	1
5	31942232	31942234	breast	0
13	45619647	45619651	breast	0
6	24777874	24777874	breast	0
1	60796316	60796322	breast	0
1	16096471	16096471	breast	0
1	151429331	151429333	breast	0
8	25829997	25830001	breast	0
1	16076516	16076518	breast	0
5	31942237	31942241	breast	0
8	19179734	19179734	breast	0
1	181848240	181848242	breast	0
8	29222666	29222666	breast	0
6	24775075	24775081	breast	0
6	36612915	36612919	breast	0
13	45624670	45624670	breast	0
1	27728794	27728798	breast	0
8	26619528	26619528	breast	0
16	26021608	26021608	breast	0
1	152105854	152105860	breast	0
6	21024779	21024781	breast	0
1	25674919	25674921	breast	1
5	56133252	56133252	breast	0
1	17451568	17451568	breast	1
6	39665753	39665759	breast	0
6	108291955	108291961	breast	0
5	56148638	56148638	breast	0
8	26869750	26869750	breast	0
8	17280460	17280476	breast	0
4	96414084	96414088	breast	0
12	89393729	89393729	breast	0
7	8598870	8598872	breast	0
1	242032963	242032967	breast	0
3	5741558	5741564	breast	0
3	5317161	5317161	breast	0
20	7117213	7117219	breast	0
12	4362925	4362927	breast	0
3	4194120	4194122	breast	0
20	52828035	52828037	breast	0
19	5281903	5281905	breast	0
4	32407590	32407590	breast	0
1	235083671	235083677	breast	0
1	80341825	80341831	breast	0
3	10075850	10075860	breast	0
12	89331355	89331357	breast	0
19	4796283	4796299	breast	1
1	221581327	221581331	breast	0
17	46521064	46521070	breast	1
1	219399179	219399179	breast	0
3	13846896	13846904	breast	0
7	8316243	8316243	breast	0
7	18461259	18461259	breast	0
3	4160938	4160940	breast	0
3	170587963	170587963	breast	0
1	238783936	238783938	breast	0
19	21728958	21728958	breast	0
4	46643829	46643831	breast	0
X	116791522	116791522	breast	0
12	89376560	89376560	breast	0
3	12429222	12429222	breast	1
3	12478019	12478023	breast	0
3	20878910	20878910	breast	0
4	46294554	46294558	breast	0
19	5186039	5186039	breast	1
1	146681512	146681512	breast	0
12	91171928	91171928	breast	0
3	13988779	13988785	breast	1
3	12206347	12206349	breast	0
3	12203288	12203288	breast	0
6	152153801	152153801	breast	0
3	12209506	12209510	breast	0
19	20450241	20450243	breast	1
20	6160962	6160962	breast	0
3	24577406	24577410	breast	0
3	29845356	29845368	breast	0
3	12209785	12209785	breast	0
3	4105084	4105090	breast	0
12	27723247	27723253	breast	0
1	239507812	239507818	breast	0
1	108042711	108042713	breast	0
12	89303237	89303241	breast	0
1	239940429	239940437	breast	0
7	9306743	9306747	breast	0
3	34238926	34238926	breast	0
8	116545697	116545699	breast	0
19	20385208	20385208	breast	0
4	45059251	45059255	breast	0
4	45239573	45239573	breast	0
11	70611585	70611585	breast	0
3	10381866	10381872	breast	0
12	91184978	91184984	breast	0
3	86512489	86512507	breast	0
1	240602179	240602187	breast	0
1	30490112	30490114	breast	1
14	26771885	26771885	breast	0
3	85164184	85164184	breast	0
7	16067943	16067945	breast	0
8	40962931	40962931	breast	0
1	218807368	218807368	breast	0
3	10078057	10078057	breast	0
X	148654177	148654183	breast	0
3	4531773	4531779	breast	0
19	3869355	3869355	breast	0
7	11291282	11291282	breast	0
7	9678770	9678772	breast	0
X	5154750	5154750	breast	0
11	71590207	71590207	breast	1
3	4518675	4518677	breast	0
3	12628339	12628339	breast	0
20	7118194	7118194	breast	0
3	4531814	4531816	breast	0
3	12209882	12209882	breast	0
3	4194028	4194038	breast	1
1	218640096	218640104	breast	0
3	10077505	10077511	breast	0
19	20385938	20385940	breast	1
1	239942894	239942894	breast	0
3	99982644	99982646	breast	0
9	107184303	107184303	breast	0
X	136156907	136156907	breast	1
19	41235182	41235182	breast	0
3	10374965	10374969	breast	0
12	101137924	101137924	breast	0
14	26775944	26775948	breast	0
3	4226080	4226080	breast	0
19	20449650	20449652	breast	0
1	235075143	235075143	breast	1
3	5304281	5304281	breast	0
3	12621388	12621402	breast	0
3	13849245	13849249	breast	0
19	15763312	15763312	breast	0
12	1962780	1962782	breast	0
3	85156981	85156985	breast	0
3	17283792	17283802	breast	0
1	221524056	221524064	breast	0
20	7117709	7117711	breast	0
7	9302236	9302238	breast	0
12	89367371	89367371	breast	0
4	80894152	80894158	breast	0
12	91180271	91180271	breast	0
19	4807843	4807845	breast	0
1	239939258	239939258	breast	0
7	8586563	8586573	breast	0
1	240603463	240603465	breast	0
3	12474493	12474499	breast	0
11	71587581	71587585	breast	1
18	71707683	71707683	breast	0
7	9584655	9584655	breast	0
3	4138262	4138262	breast	0
1	108037321	108037325	breast	0
12	89948156	89948162	breast	0
3	5692987	5692995	breast	0
4	45396679	45396681	breast	0
3	4526616	4526616	breast	1
22	29113791	29113801	breast	0
7	15453384	15453384	breast	0
4	45237664	45237664	breast	0
1	218946240	218946240	breast	0
3	13819364	13819364	breast	0
3	8698641	8698643	breast	1
3	157792292	157792292	breast	0
1	1653368	1653374	breast	0
7	24171354	24171354	breast	0
7	19623166	19623170	breast	0
7	11288393	11288393	breast	0
4	44897681	44897681	breast	0
5	31382460	31382460	breast	0
3	186405849	186405865	breast	1
3	30524199	30524203	breast	0
1	32783462	32783462	breast	0
3	12206907	12206915	breast	0
3	12459892	12459898	breast	0
1	238784809	238784811	breast	0
12	89390450	89390450	breast	0
12	89302895	89302895	breast	0
3	27441828	27441828	breast	0
7	16117164	16117164	breast	0
12	89822583	89822583	breast	1
8	47710631	47710635	breast	1
7	7737432	7737438	breast	0
19	21725845	21725847	breast	1
3	85164315	85164319	breast	0
1	235324537	235324537	breast	0
3	12274567	12274569	breast	0
12	67570203	67570209	breast	1
19	5202143	5202149	breast	1
8	36634138	36634140	breast	0
1	85858114	85858124	breast	0
11	75097188	75097202	breast	0
6	79351449	79351449	breast	0
8	101722150	101722150	breast	0
1	82684321	82684323	breast	0
3	68657289	68657301	breast	1
8	37606094	37606098	breast	0
8	37092814	37092814	breast	0
19	32992657	32992665	breast	0
5	7518969	7518971	breast	0
7	27210012	27210016	breast	0
5	20290157	20290157	breast	0
6	45822377	45822387	breast	0
17	59109095	59109101	breast	0
4	26641692	26641696	breast	0
15	60671075	60671085	breast	1
17	51283962	51283966	breast	0
11	75816498	75816500	breast	0
5	7746671	7746671	breast	0
5	20186998	20187002	breast	0
8	40989946	40989948	breast	0
5	29186058	29186058	breast	0
1	83504032	83504036	breast	1
14	106239270	106239278	breast	0
5	9282233	9282237	breast	0
18	5468299	5468299	breast	0
8	113990377	113990381	breast	0
4	106346459	106346465	breast	0
18	4865591	4865591	breast	0
8	106674994	106674996	breast	0
8	93272712	93272712	breast	0
2	23129102	23129104	breast	0
3	128464311	128464313	breast	1
17	51299986	51299986	breast	0
4	134588066	134588070	breast	0
7	27816487	27816489	breast	0
4	111403175	111403175	breast	0
3	11077837	11077837	breast	0
5	32294564	32294568	breast	0
5	27318265	27318269	breast	0
5	25094938	25094942	breast	0
6	38011987	38011989	breast	0
2	30425277	30425279	breast	0
3	100688375	100688377	breast	0
8	41335687	41335691	breast	0
4	117091927	117091931	breast	0
17	59182328	59182328	breast	0
8	127294831	127294833	breast	0
5	7388514	7388514	breast	0
5	2773640	2773644	breast	0
5	21055074	21055074	breast	0
5	8231459	8231459	breast	0
6	8786434	8786436	breast	0
2	26400618	26400622	breast	1
17	43885897	43885901	breast	0
9	87234912	87234924	breast	0
6	48452911	48452913	breast	0
17	42054739	42054741	breast	0
6	46320648	46320648	breast	0
5	51272670	51272674	breast	0
11	75130935	75130935	breast	0
17	49481345	49481345	breast	0
6	31458212	31458218	breast	0
4	117827283	117827283	breast	0
8	109317971	109317971	breast	0
17	53849211	53849211	breast	0
5	20411980	20411980	breast	0
17	55123717	55123717	breast	0
5	35079796	35079804	breast	0
5	20993698	20993698	breast	0
4	143348768	143348768	breast	0
5	20418220	20418224	breast	0
7	44089485	44089487	breast	0
8	37408288	37408294	breast	0
15	78865617	78865623	breast	0
15	49736463	49736463	breast	0
4	149300464	149300470	breast	0
8	106865618	106865618	breast	0
16	7978051	7978051	breast	0
10	59528071	59528073	breast	0
14	43337609	43337611	breast	0
4	144987508	144987508	breast	0
8	36048082	36048082	breast	0
8	121959960	121959966	breast	0
8	103065149	103065151	breast	0
5	9451892	9451896	breast	0
6	77035536	77035546	breast	0
5	9128543	9128549	breast	0
4	128762540	128762544	breast	0
3	9875233	9875235	breast	0
8	36191350	36191360	breast	0
8	102972141	102972141	breast	0
2	19651626	19651630	breast	0
17	51393703	51393703	breast	0
5	26326842	26326848	breast	0
3	32335656	32335658	breast	0
5	19808395	19808397	breast	0
2	50086708	50086710	breast	0
7	84784552	84784554	breast	0
5	20632444	20632444	breast	0
8	41987715	41987717	breast	0
5	7455008	7455016	breast	0
5	20435683	20435683	breast	0
7	18351430	18351432	breast	0
8	104899631	104899631	breast	0
4	143163023	143163027	breast	0
6	80699301	80699301	breast	0
5	8283794	8283794	breast	1
6	54146742	54146746	breast	0
11	74720588	74720588	breast	0
8	112910562	112910562	breast	0
17	53359034	53359038	breast	0
8	118639213	118639217	breast	0
5	27132812	27132814	breast	0
1	80652057	80652059	breast	0
8	35664692	35664694	breast	0
3	17177097	17177097	breast	0
8	102970063	102970065	breast	0
8	104381952	104381952	breast	0
16	60874943	60874949	breast	0
2	23076527	23076527	breast	0
5	20221768	20221772	breast	0
16	25400346	25400350	breast	0
8	124920369	124920369	breast	0
2	42276701	42276701	breast	0
6	44227368	44227370	breast	0
8	38215119	38215125	breast	0
6	45919014	45919018	breast	0
8	111237769	111237777	breast	0
17	61798768	61798776	breast	0
8	38763147	38763153	breast	0
5	7267833	7267837	breast	0
6	45753063	45753067	breast	0
2	42747160	42747160	breast	0
18	6300147	6300147	breast	0
17	67415739	67415739	breast	0
6	38428587	38428593	breast	0
5	3614881	3614881	breast	0
5	25181169	25181169	breast	0
5	10583884	10583888	breast	0
8	107444643	107444647	breast	0
8	88432807	88432807	breast	0
4	134108023	134108029	breast	0
7	47200080	47200084	breast	1
8	41982674	41982676	breast	0
2	30533895	30533897	breast	0
8	84314839	84314845	breast	0
4	117822433	117822433	breast	0
5	21326741	21326743	breast	0
4	134116398	134116400	breast	0
2	15340305	15340307	breast	0
5	21801064	21801074	breast	0
5	13553124	13553126	breast	0
8	83999127	83999129	breast	0
7	98941840	98941844	breast	0
17	48501945	48501947	breast	0
5	20834906	20834906	breast	0
18	11264724	11264724	breast	1
11	55968628	55968630	breast	0
6	79990924	79990932	breast	0
5	36173151	36173151	breast	0
4	144719411	144719411	breast	1
8	127451972	127451978	breast	0
3	64743483	64743487	breast	0
8	116148293	116148293	breast	0
5	26380184	26380186	breast	0
17	36683780	36683786	breast	0
8	103058097	103058099	breast	0
4	134969988	134969990	breast	0
5	10108203	10108209	breast	0
8	34750225	34750229	breast	0
6	71922242	71922244	breast	0
4	168622860	168622862	breast	0
5	24792991	24792993	breast	0
15	21896665	21896665	breast	1
8	119303427	119303437	breast	0
6	46084567	46084575	breast	0
4	135205328	135205328	breast	0
8	129138307	129138311	breast	0
8	36581065	36581067	breast	1
15	55866609	55866613	breast	0
8	37863175	37863179	breast	0
8	121035163	121035163	breast	0
8	36641893	36641893	breast	0
5	20069390	20069390	breast	0
8	115808506	115808510	breast	0
5	23832857	23832857	breast	0
19	56235129	56235129	breast	0
8	38269714	38269720	breast	1
8	119337266	119337270	breast	0
8	110693403	110693405	breast	0
3	62238241	62238241	breast	0
6	67034847	67034847	breast	0
2	26371245	26371245	breast	1
7	133009954	133009956	breast	0
4	142740378	142740378	breast	0
15	77971935	77971935	breast	0
1	99228685	99228685	breast	0
15	57010433	57010435	breast	0
2	36214760	36214760	breast	0
7	12174891	12174895	breast	0
5	29531399	29531403	breast	0
4	144134819	144134819	breast	0
14	40263600	40263600	breast	0
14	37216241	37216243	breast	0
4	146907207	146907211	breast	0
8	41615627	41615629	breast	0
6	28559946	28559946	breast	0
18	60941896	60941898	breast	0
6	46197889	46197891	breast	1
8	125005254	125005256	breast	0
17	49806210	49806218	breast	0
5	13202872	13202874	breast	1
11	60652279	60652283	breast	1
4	107742417	107742417	breast	0
17	71321008	71321008	breast	0
15	99809477	99809483	breast	0
1	84084578	84084580	breast	0
8	130351479	130351481	breast	0
8	93890076	93890076	breast	0
18	3306247	3306247	breast	0
8	85748490	85748492	breast	0
16	355467	355467	breast	0
15	24274863	24274871	breast	0
8	83456228	83456236	breast	0
5	26265254	26265254	breast	0
1	84087895	84087897	breast	0
4	120190105	120190107	breast	0
5	635772	635772	breast	0
17	49861457	49861465	breast	0
2	23088810	23088816	breast	0
8	40753551	40753559	breast	0
5	8174890	8174900	breast	0
4	133155659	133155661	breast	1
17	52698895	52698895	breast	0
5	21061164	21061170	breast	0
8	104831741	104831743	breast	0
6	52093015	52093017	breast	0
3	58262037	58262037	breast	1
5	35034215	35034219	breast	0
8	37432153	37432153	breast	0
4	101675262	101675264	breast	0
6	158399515	158399519	breast	0
4	161135669	161135671	breast	0
3	4699178	4699178	breast	0
8	116160118	116160120	breast	1
11	78341790	78341790	breast	0
8	113349778	113349780	breast	0
5	21788512	21788518	breast	0
5	23360825	23360825	breast	0
5	22225251	22225255	breast	0
5	9557459	9557463	breast	0
18	7850997	7850997	breast	0
7	102591408	102591410	breast	0
4	143154426	143154428	breast	0
2	68627410	68627420	breast	1
11	73253401	73253403	breast	0
8	34886810	34886814	breast	0
5	20658804	20658804	breast	0
8	105326214	105326214	breast	1
17	53542565	53542567	breast	0
8	127114822	127114822	breast	0
4	135004739	135004741	breast	0
5	13192824	13192824	breast	0
5	825723	825725	breast	0
8	87895761	87895761	breast	0
8	112391895	112391901	breast	0
8	106847354	106847364	breast	0
4	133668559	133668561	breast	0
3	4734413	4734413	breast	0
5	5100171	5100179	breast	0
5	4612380	4612380	breast	0
4	135205117	135205117	breast	0
17	53469597	53469603	breast	0
3	95314918	95314924	breast	0
5	9285891	9285897	breast	0
7	62510444	62510444	breast	1
5	8471188	8471188	breast	0
11	79157289	79157289	breast	0
17	46556018	46556018	breast	0
8	41993194	41993194	breast	0
5	29922249	29922253	breast	0
8	101997527	101997533	breast	0
4	134254868	134254868	breast	0
3	76477115	76477125	breast	0
5	15037613	15037617	breast	0
17	65707852	65707852	breast	1
19	39685767	39685771	breast	0
18	10791281	10791285	breast	0
4	116790660	116790660	breast	0
6	69674434	69674442	breast	0
5	8986185	8986185	breast	0
7	99513652	99513658	breast	0
5	36005945	36005945	breast	0
6	13277926	13277926	breast	1
8	110375853	110375853	breast	0
8	96782491	96782491	breast	0
8	128221299	128221299	breast	0
11	51409004	51409008	breast	1
6	14111402	14111402	breast	0
8	42520450	42520462	breast	0
11	114432919	114432923	breast	0
9	21471033	21471033	breast	0
8	111586472	111586472	breast	1
14	56383760	56383764	breast	0
3	122376417	122376423	breast	1
5	21054464	21054464	breast	0
5	9303456	9303458	breast	1
8	112567633	112567635	breast	1
2	36843258	36843262	breast	0
7	23917549	23917551	breast	0
15	53619996	53620002	breast	0
7	23164695	23164695	breast	0
16	9749632	9749636	breast	0
2	26386400	26386400	breast	0
8	112391317	112391321	breast	0
5	25994616	25994622	breast	0
8	102159209	102159213	breast	0
8	105033194	105033202	breast	0
8	39728840	39728840	breast	0
3	103411120	103411120	breast	0
5	8477471	8477471	breast	0
5	5131274	5131276	breast	0
6	46274456	46274462	breast	0
4	133157822	133157826	breast	0
4	136832237	136832237	breast	0
2	89132281	89132281	breast	0
5	3473975	3473975	breast	0
5	7411090	7411094	breast	0
2	30387676	30387680	breast	0
4	117826122	117826122	breast	0
17	21263890	21263894	breast	0
5	9268364	9268366	breast	0
16	20093925	20093927	breast	0
2	183474494	183474494	breast	0
1	99015243	99015247	breast	0
18	7415540	7415540	breast	0
6	15517072	15517074	breast	0
8	34808639	34808639	breast	0
17	59131563	59131565	breast	0
8	108520682	108520682	breast	0
5	4760603	4760607	breast	0
2	27167553	27167553	breast	0
7	18375646	18375650	breast	0
17	73729093	73729095	breast	1
17	52316456	52316460	breast	0
5	36873938	36873944	breast	0
6	107520841	107520845	breast	0
6	46080679	46080679	breast	1
5	7363857	7363857	breast	0
11	75097969	75097969	breast	1
17	59516778	59516784	breast	0
17	43829959	43829959	breast	0
5	28040079	28040083	breast	0
5	17095004	17095004	breast	0
18	9889069	9889081	breast	0
5	7842013	7842013	breast	0
5	22050647	22050659	breast	0
11	60411539	60411541	breast	0
17	25969461	25969461	breast	1
1	100137195	100137199	breast	0
5	17235086	17235086	breast	0
15	24833722	24833726	breast	0
2	19639515	19639517	breast	0
8	107982744	107982746	breast	0
7	104669623	104669623	breast	1
5	24841796	24841798	breast	0
8	37928015	37928015	breast	1
5	21046977	21046977	breast	1
8	128275562	128275566	breast	0
19	28719138	28719138	breast	0
15	24830513	24830513	breast	0
8	119350212	119350218	breast	0
8	37104122	37104126	breast	0
8	112784959	112784959	breast	1
4	117827308	117827310	breast	0
17	71321039	71321047	breast	0
5	20279766	20279770	breast	0
4	143357627	143357629	breast	0
8	107845027	107845029	breast	0
8	105305979	105305983	breast	0
7	23919971	23919983	breast	0
16	20093989	20093989	breast	0
5	13202847	13202849	breast	0
5	9283350	9283350	breast	0
5	20151628	20151628	breast	0
7	19148379	19148379	breast	0
8	109813571	109813575	breast	0
19	35171641	35171645	breast	0
3	128462021	128462021	breast	0
3	8766131	8766137	breast	0
8	115706030	115706030	breast	0
4	134963952	134963954	breast	0
4	123427607	123427611	breast	0
5	27311300	27311300	breast	0
17	59110113	59110113	breast	0
4	117822433	117822433	breast	0
17	59300892	59300894	breast	0
5	8254962	8254968	breast	0
8	115707845	115707845	breast	0
14	69201394	69201394	breast	0
4	142745689	142745695	breast	0
4	161390688	161390688	breast	0
8	125663094	125663094	breast	0
3	10251711	10251719	breast	1
15	59915862	59915864	breast	0
5	24812285	24812287	breast	0
5	36881243	36881245	breast	0
8	83474715	83474715	breast	0
5	28563038	28563042	breast	0
15	74506882	74506882	breast	0
5	25095021	25095021	breast	0
5	15994499	15994503	breast	0
8	112393003	112393005	breast	0
7	47761265	47761265	breast	0
5	9420913	9420917	breast	1
4	117821218	117821220	breast	0
8	42914040	42914040	breast	0
16	85326388	85326390	breast	0
9	23353848	23353850	breast	0
8	113889957	113889961	breast	1
5	20990011	20990017	breast	0
4	107713598	107713598	breast	0
1	84380562	84380568	breast	0
5	7412421	7412421	breast	0
8	42266558	42266558	breast	1
8	107160242	107160242	breast	0
6	66968134	66968138	breast	0
6	8791477	8791483	breast	1
19	40917772	40917776	breast	0
4	133157693	133157693	breast	0
2	42301687	42301689	breast	0
17	42867417	42867423	breast	0
7	62516060	62516062	breast	1
18	5928611	5928615	breast	0
11	74719173	74719173	breast	0
5	23364497	23364511	breast	0
17	51276329	51276329	breast	0
5	19028074	19028074	breast	0
8	84330238	84330242	breast	0
11	86445491	86445491	breast	0
6	75481946	75481950	breast	0
8	108266665	108266669	breast	0
8	125007992	125007996	breast	0
18	7829794	7829794	breast	0
2	183329367	183329367	breast	0
8	35229007	35229007	breast	0
8	125003171	125003173	breast	0
17	49536266	49536274	breast	1
2	27137705	27137711	breast	0
15	46000861	46000869	breast	0
11	74722150	74722152	breast	0
7	27646137	27646137	breast	0
14	106330462	106330462	breast	0
3	83600295	83600301	breast	0
5	9560139	9560139	breast	0
8	110483315	110483319	breast	0
5	4941560	4941564	breast	0
5	20422624	20422628	breast	0
8	37430459	37430461	breast	1
7	18371467	18371467	breast	0
5	20614412	20614418	breast	0
3	98874435	98874439	breast	0
5	7782313	7782317	breast	0
3	4730306	4730306	breast	0
3	16413784	16413790	breast	0
7	118075554	118075556	breast	0
8	127302045	127302047	breast	0
5	21788300	21788308	breast	0
11	58949178	58949184	breast	0
4	135001692	135001692	breast	0
8	39651153	39651153	breast	0
8	104848951	104848955	breast	0
16	60368238	60368250	breast	0
5	29160720	29160732	breast	0
8	102967327	102967331	breast	0
5	14959859	14959867	breast	0
5	7392722	7392722	breast	0
5	26327358	26327362	breast	0
15	78616700	78616702	breast	0
5	35084784	35084788	breast	0
17	67415739	67415739	breast	0
17	52547085	52547085	breast	0
5	34543450	34543452	breast	0
2	19662135	19662135	breast	0
18	6428506	6428508	breast	0
14	49885245	49885245	breast	0
4	101678158	101678160	breast	0
8	37863165	37863167	breast	0
5	7783149	7783153	breast	0
2	15359107	15359107	breast	0
3	122368600	122368602	breast	0
8	85749084	85749084	breast	0
4	144719411	144719411	breast	1
4	135206522	135206530	breast	0
5	51272505	51272509	breast	0
3	68656048	68656048	breast	0
8	35895025	35895027	breast	0
6	111104170	111104174	breast	0
8	110185023	110185023	breast	0
18	5116869	5116875	breast	0
17	48500500	48500502	breast	0
7	104411838	104411840	breast	0
17	59167436	59167442	breast	0
8	104670241	104670241	breast	0
1	49308690	49308694	breast	0
5	17222115	17222115	breast	0
4	146905300	146905300	breast	0
6	45895075	45895081	breast	0
8	37008995	37008995	breast	0
10	9132964	9132968	breast	0
1	87288244	87288244	breast	0
5	31379918	31379918	breast	0
2	19663011	19663011	breast	0
5	36005335	36005335	breast	0
12	133447004	133447006	breast	1
8	93274516	93274518	breast	0
5	7661747	7661747	breast	0
8	105002743	105002745	breast	0
15	53573985	53573987	breast	0
4	135475269	135475269	breast	0
2	26377131	26377133	breast	1
4	128761800	128761802	breast	0
5	7503183	7503183	breast	0
5	22172122	22172126	breast	0
6	46517055	46517055	breast	0
15	53667974	53667974	breast	0
6	15321730	15321730	breast	0
5	24860919	24860919	breast	0
8	41982721	41982723	breast	0
2	30467411	30467411	breast	0
14	46959211	46959211	breast	0
7	27936812	27936820	breast	0
6	46283107	46283107	breast	0
1	82962815	82962817	breast	0
1	83362921	83362921	breast	0
4	133675393	133675393	breast	0
8	83999880	83999880	breast	0
5	21546546	21546550	breast	0
5	8534917	8534917	breast	0
4	53131599	53131601	breast	0
11	71425814	71425814	breast	0
3	17237362	17237362	breast	0
4	119876748	119876750	breast	0
5	25362330	25362330	breast	1
17	51396831	51396831	breast	0
2	31400957	31400961	breast	0
5	27014269	27014269	breast	0
6	46083359	46083359	breast	0
7	141007971	141007973	breast	0
14	40247552	40247556	breast	1
5	21054153	21054159	breast	0
17	74139282	74139290	breast	0
1	84003710	84003710	breast	0
8	119148266	119148266	breast	0
4	135192524	135192538	breast	0
3	41283756	41283762	breast	0
5	23850047	23850047	breast	0
16	33911828	33911836	breast	1
7	99601898	99601900	breast	0
16	9747258	9747258	breast	0
8	112286667	112286671	breast	1
2	212226583	212226591	breast	0
6	77341661	77341661	breast	0
8	116138356	116138364	breast	0
11	75762275	75762281	breast	0
8	37093061	37093067	breast	0
8	116155432	116155432	breast	0
17	52816420	52816428	breast	0
5	3230172	3230174	breast	0
6	51368273	51368279	breast	0
6	45927298	45927300	breast	1
5	29493211	29493211	breast	0
5	5129482	5129484	breast	0
8	39970666	39970666	breast	0
8	104829879	104829879	breast	1
4	149265309	149265309	breast	0
8	40983024	40983032	breast	0
2	23088811	23088815	breast	0
5	15713962	15713964	breast	0
5	21925070	21925072	breast	0
8	122651575	122651577	breast	0
5	22049988	22049992	breast	0
11	55840006	55840008	breast	0
17	61661540	61661540	breast	0
8	103276372	103276378	breast	0
4	16028581	16028585	breast	0
17	53902210	53902210	breast	0
5	9283987	9283991	breast	0
17	53363436	53363440	breast	0
5	4741589	4741593	breast	0
15	56466248	56466250	breast	0
4	108198243	108198245	breast	0
5	3494451	3494457	breast	0
11	75094735	75094735	breast	0
5	9166455	9166457	breast	0
14	40814726	40814734	breast	0
2	36236281	36236283	breast	0
6	46093446	46093448	breast	0
8	41613176	41613178	breast	0
5	8227279	8227279	breast	0
5	8426717	8426725	breast	0
4	145989200	145989208	breast	0
7	133010614	133010614	breast	1
18	9975379	9975379	breast	0
3	102418029	102418029	breast	0
[truncated: 189,848 more rows]
