# Supplementary material for: Comprehensive analysis of cancer breakpoints reveals signatures of genetic and epigenetic contribution to cancer genome rearrangements
Source: PLoS Comput Biol. 2021 Mar 1;17(3):e1008749. doi: 10.1371/journal.pcbi.1008749 (PMC7951985; doi:10.1371/journal.pcbi.1008749)
Supplement: S18 Table — (XLSX) [file pcbi.1008749.s035.xlsx]

## Sheet: Table S18
																					S18 Table. Performance metrics for hotspots prediction models for the best labeling type (by mean lift of recall) for each type of cancer for full feature set.
Cancer type	Labeling type	Min test ROC AUC	SD test ROC AUC	Median test ROC AUC	Mean test ROC AUC	Train-test difference ROC AUC	Lower bound of confidence interval for mean test ROC AUC	Upper bound of confidence interval for mean test ROC AUC	Mean test PR AUC	Lower bound of confidence interval for mean test PR AUC	Upper bound of confidence interval for mean test PR AUC	0.03 probability percentile								0.05 probability percentile
												Mean recall	Mean lift of recall	Lower bound of confidence interval for mean lift of recall	Upper bound of confidence interval for mean lift of recall	Mean precision	Mean lift of precision	Lower bound of confidence interval for mean lift of precision	Upper bound of confidence interval for mean lift of precision	Mean recall	Mean lift of recall	Lower bound of confidence interval for mean lift of recall	Upper bound of confidence interval for mean lift of recall	Mean precision	Mean lift of precision	Lower bound of confidence interval for mean lift of precision	Upper bound of confidence interval for mean lift of precision
blood	99.9.	0.533184	0.0625937	0.693227	0.70055	0.159521	0.678151	0.722948	0.0037472	0.00199463	0.00549977	0.133333	4.44444	3.18401	5.70488	0.00353535	3.53535	2.53274	4.53797	0.204762	4.09524	3.35099	4.83949	0.003265	3.265	2.67163	3.85836
bone	99.5.	0.458647	0.0497298	0.621458	0.628333	0.0734131	0.610537	0.646128	0.0172843	0.0132422	0.0213263	0.156349	5.21164	4.5253	5.89798	0.0248737	4.97475	4.3196	5.62989	0.183333	3.66667	3.24178	4.09156	0.0175399	3.50797	3.10147	3.91447
brain	99.9.	0.572864	0.0853014	0.749554	0.736092	0.178379	0.705568	0.766617	0.00437326	0.00319098	0.00555555	0.205556	6.85185	5.31341	8.3903	0.00467172	4.67172	3.62278	5.72066	0.255556	5.11111	4.08485	6.13737	0.00349279	3.49279	2.79147	4.1941
breast	99.5.	0.755046	0.0242127	0.809949	0.808321	0.0353754	0.799657	0.816985	0.0249151	0.0220888	0.0277413	0.189394	6.31313	5.68706	6.9392	0.0315657	6.31313	5.68706	6.9392	0.277273	5.54545	5.2304	5.86051	0.0277904	5.55809	5.24231	5.87386
liver	99.9.	0.558798	0.0800872	0.78434	0.771878	0.101753	0.743219	0.800537	0.00365954	0.00313394	0.00418513	0.183333	6.11111	4.50937	7.71285	0.00555556	5.55556	4.09943	7.01168	0.245833	4.91667	3.96283	5.8705	0.00447988	4.47988	3.61078	5.34898
ovary	99.	0.623431	0.020973	0.683983	0.679059	0.0467549	0.671553	0.686564	0.0270939	0.02583	0.0283578	0.140613	4.6871	4.3386	5.0356	0.0463384	4.63384	4.2893	4.97838	0.209962	4.19923	3.94005	4.45841	0.0416097	4.16097	3.90415	4.41779
pancreatic	99.9.	0.598534	0.0876741	0.751719	0.74622	0.15733	0.714846	0.777594	0.120279	0.0842586	0.1563	0.492593	16.4198	14.8756	17.9639	0.0167929	16.7929	15.2137	18.3722	0.496296	9.92593	8.99824	10.8536	0.0101746	10.1746	9.22371	11.1256
prostate	99.	0.626432	0.0237611	0.659067	0.660254	0.0558669	0.651751	0.668757	0.0277561	0.0252809	0.0302313	0.126054	4.20179	3.87478	4.52879	0.0415404	4.15404	3.83075	4.47733	0.177011	3.54023	3.30397	3.77649	0.0350797	3.50797	3.27387	3.74208
skin	99.	0.548669	0.0214966	0.587018	0.588171	0.0489133	0.580479	0.595864	0.0160532	0.0153196	0.0167868	0.0720307	2.40102	2.09992	2.70212	0.0237374	2.37374	2.07606	2.67142	0.108046	2.16092	1.99696	2.32488	0.0214123	2.14123	1.97877	2.30369
uterus	99.5.	0.598955	0.0373934	0.688663	0.690047	0.064427	0.676666	0.703428	0.0118204	0.0108844	0.0127564	0.111111	3.7037	3.26669	4.14072	0.0176768	3.53535	3.1182	3.95251	0.173016	3.46032	3.08878	3.83186	0.0165528	3.31055	2.95509	3.66601
