# Supplementary material for: Comprehensive analysis of cancer breakpoints reveals signatures of genetic and epigenetic contribution to cancer genome rearrangements
Source: PLoS Comput Biol. 2021 Mar 1;17(3):e1008749. doi: 10.1371/journal.pcbi.1008749 (PMC7951985; doi:10.1371/journal.pcbi.1008749)
Supplement: S19 Table — (XLSX) [file pcbi.1008749.s036.xlsx]

## Sheet: Table S19
S19 Table. Feature selection results.
Cancer type	Feature	Feature group	Number of (Boruta) executions in which a feature selected as important	Flag Selected by threshold for Boruta executions	Flag Selected Final
blood	A_Phased_Repeat	non-B DNA	1	0	0
bone	A_Phased_Repeat	non-B DNA	1	0	0
brain	A_Phased_Repeat	non-B DNA	28	0	0
blood	cancer_blood_DNase_seq	DNase	5	0	0
blood	cancer_blood_H3K27me3.human	HM	40	0	0
blood	cancer_blood_H3K36me3.human	HM	61	1	1
blood	cancer_blood_H3K4me3.human	HM	11	0	0
bone	cancer_bone_DNase_seq	DNase	125	1	1
brain	cancer_brain_DNA_methylation	methyl	26	0	0
brain	cancer_brain_DNase_seq	DNase	33	0	0
brain	cancer_brain_H3K27ac.human	HM	7	0	0
brain	cancer_brain_H3K27me3.human	HM	41	0	0
brain	cancer_brain_H3K36me3.human	HM	35	0	0
brain	cancer_brain_H3K4me1.human	HM	34	0	0
brain	cancer_brain_H3K9me3.human	HM	5	0	0
breast	cancer_breast_DNA_methylation	methyl	143	1	1
breast	cancer_breast_DNase_seq	DNase	30	0	0
breast	cancer_breast_H3K4me3.human	HM	48	0	0
blood	ATF3.human	TF	2	0	0
brain	ATF3.human	TF	1	0	0
liver	ATF3.human	TF	25	0	0
ovary	ATF3.human	TF	2	0	0
pancreatic	ATF3.human	TF	1	0	0
prostate	ATF3.human	TF	10	0	0
skin	ATF3.human	TF	23	0	0
uterus	ATF3.human	TF	2	0	0
blood	CTCF.human	TF	35	0	0
bone	CTCF.human	TF	68	1	1
brain	CTCF.human	TF	1	0	0
breast	CTCF.human	TF	20	0	0
liver	CTCF.human	TF	30	0	0
ovary	CTCF.human	TF	9	0	0
prostate	CTCF.human	TF	19	0	0
skin	CTCF.human	TF	23	0	0
uterus	CTCF.human	TF	92	1	1
liver	cancer_liver_DNA_methylation	methyl	10	0	0
liver	cancer_liver_DNase_seq	DNase	1	0	0
blood	EGR1.human	TF	7	0	0
brain	EGR1.human	TF	2	0	0
liver	EGR1.human	TF	24	0	0
ovary	EGR1.human	TF	6	0	0
prostate	EGR1.human	TF	7	0	0
skin	EGR1.human	TF	26	0	0
uterus	EGR1.human	TF	25	0	0
brain	FOXA1.human	TF	1	0	0
liver	FOXA1.human	TF	68	1	1
ovary	FOXA1.human	TF	6	0	0
pancreatic	FOXA1.human	TF	6	0	0
prostate	FOXA1.human	TF	1	0	0
skin	FOXA1.human	TF	1	0	0
uterus	FOXA1.human	TF	2	0	0
blood	FOXA2.human	TF	2	0	0
brain	FOXA2.human	TF	1	0	0
liver	FOXA2.human	TF	35	0	0
ovary	FOXA2.human	TF	12	0	0
pancreatic	FOXA2.human	TF	7	0	0
prostate	FOXA2.human	TF	4	0	0
skin	FOXA2.human	TF	1	0	0
uterus	FOXA2.human	TF	18	0	0
blood	GABPA.human	TF	5	0	0
bone	GABPA.human	TF	25	0	0
brain	GABPA.human	TF	11	0	0
liver	GABPA.human	TF	14	0	0
ovary	GABPA.human	TF	68	1	1
pancreatic	GABPA.human	TF	1	0	0
prostate	GABPA.human	TF	18	0	0
skin	GABPA.human	TF	19	0	0
uterus	GABPA.human	TF	62	1	1
liver	cancer_liver_H3K27ac.human	HM	45	0	0
liver	cancer_liver_H3K4me3.human	HM	22	0	0
blood	HNF4A.human	TF	5	0	0
bone	HNF4A.human	TF	1	0	0
liver	HNF4A.human	TF	42	0	0
ovary	HNF4A.human	TF	7	0	0
pancreatic	HNF4A.human	TF	13	0	0
prostate	HNF4A.human	TF	6	0	0
skin	HNF4A.human	TF	6	0	0
uterus	HNF4A.human	TF	11	0	0
blood	HNF4G.human	TF	5	0	0
brain	HNF4G.human	TF	1	0	0
liver	HNF4G.human	TF	17	0	0
ovary	HNF4G.human	TF	17	0	0
pancreatic	HNF4G.human	TF	13	0	0
prostate	HNF4G.human	TF	5	0	0
blood	JUND.human	TF	1	0	0
liver	JUND.human	TF	41	0	0
ovary	JUND.human	TF	3	0	0
pancreatic	JUND.human	TF	1	0	0
prostate	JUND.human	TF	5	0	0
skin	JUND.human	TF	13	0	0
uterus	JUND.human	TF	2	0	0
blood	MAX.human	TF	6	0	0
breast	MAX.human	TF	1	0	0
liver	MAX.human	TF	26	0	0
ovary	MAX.human	TF	28	0	0
pancreatic	MAX.human	TF	2	0	0
prostate	MAX.human	TF	2	0	0
skin	MAX.human	TF	19	0	0
uterus	MAX.human	TF	22	0	0
blood	NR2F2.human	TF	1	0	0
bone	NR2F2.human	TF	2	0	0
brain	NR2F2.human	TF	1	0	0
breast	NR2F2.human	TF	17	0	0
liver	NR2F2.human	TF	44	0	0
ovary	NR2F2.human	TF	23	0	0
pancreatic	NR2F2.human	TF	2	0	0
prostate	NR2F2.human	TF	20	0	0
skin	NR2F2.human	TF	6	0	0
uterus	NR2F2.human	TF	34	0	0
blood	REST.human	TF	3	0	0
liver	REST.human	TF	42	0	0
ovary	REST.human	TF	23	0	0
prostate	REST.human	TF	7	0	0
skin	REST.human	TF	13	0	0
uterus	REST.human	TF	9	0	0
blood	RXRA.human	TF	1	0	0
breast	RXRA.human	TF	1	0	0
liver	RXRA.human	TF	27	0	0
ovary	RXRA.human	TF	44	0	0
pancreatic	RXRA.human	TF	6	0	0
prostate	RXRA.human	TF	13	0	0
skin	RXRA.human	TF	12	0	0
uterus	RXRA.human	TF	8	0	0
breast	SP1.human	TF	2	0	0
liver	SP1.human	TF	41	0	0
ovary	SP1.human	TF	37	0	0
pancreatic	SP1.human	TF	1	0	0
prostate	SP1.human	TF	29	0	0
skin	SP1.human	TF	19	0	0
uterus	SP1.human	TF	17	0	0
blood	YY1.human	TF	1	0	0
liver	YY1.human	TF	49	0	0
ovary	YY1.human	TF	29	0	0
pancreatic	YY1.human	TF	4	0	0
prostate	YY1.human	TF	39	0	1
skin	YY1.human	TF	1	0	0
blood	ZBTB33.human	TF	1	0	0
brain	ZBTB33.human	TF	6	0	0
liver	ZBTB33.human	TF	26	0	0
ovary	ZBTB33.human	TF	15	0	0
pancreatic	ZBTB33.human	TF	5	0	0
prostate	ZBTB33.human	TF	6	0	0
skin	ZBTB33.human	TF	4	0	0
ovary	cancer_ovary_DNase_seq	DNase	11	0	0
prostate	cancer_prostate_DNase_seq	DNase	72	1	1
skin	cancer_skin_DNA_methylation	methyl	33	0	0
skin	cancer_skin_DNase_seq	DNase	16	0	0
skin	cancer_skin_H3K4me3.human	HM	55	1	1
uterus	cancer_uterus_DNA_methylation	methyl	58	1	1
uterus	cancer_uterus_DNase_seq	DNase	51	1	1
uterus	cancer_uterus_H3K27ac.human	HM	26	0	0
uterus	cancer_uterus_H3K4me3.human	HM	4	0	0
blood	codingExons	region	28	0	0
bone	codingExons	region	81	1	1
brain	codingExons	region	8	0	0
breast	codingExons	region	6	0	0
liver	codingExons	region	39	0	0
ovary	codingExons	region	5	0	0
pancreatic	codingExons	region	1	0	0
prostate	codingExons	region	31	0	0
skin	codingExons	region	15	0	0
uterus	codingExons	region	28	0	0
blood	Direct_Repeat	non-B DNA	21	0	0
bone	Direct_Repeat	non-B DNA	104	1	1
brain	Direct_Repeat	non-B DNA	79	1	1
breast	Direct_Repeat	non-B DNA	95	1	1
ovary	Direct_Repeat	non-B DNA	7	0	0
pancreatic	Direct_Repeat	non-B DNA	1	0	0
prostate	Direct_Repeat	non-B DNA	95	1	1
skin	Direct_Repeat	non-B DNA	39	0	0
uterus	Direct_Repeat	non-B DNA	170	1	1
blood	downstream	region	37	0	0
bone	downstream	region	45	0	0
brain	downstream	region	13	0	0
breast	downstream	region	7	0	0
liver	downstream	region	10	0	0
ovary	downstream	region	3	0	0
prostate	downstream	region	8	0	0
skin	downstream	region	7	0	0
uterus	downstream	region	2	0	0
blood	G_quadruplex	non-B DNA	45	0	0
bone	G_quadruplex	non-B DNA	201	1	1
brain	G_quadruplex	non-B DNA	47	0	0
breast	G_quadruplex	non-B DNA	120	1	1
liver	G_quadruplex	non-B DNA	19	0	0
ovary	G_quadruplex	non-B DNA	27	0	0
pancreatic	G_quadruplex	non-B DNA	2	0	0
prostate	G_quadruplex	non-B DNA	111	1	1
skin	G_quadruplex	non-B DNA	73	1	1
uterus	G_quadruplex	non-B DNA	81	1	1
bone	introns	region	1	0	0
ovary	introns	region	1	0	0
pancreatic	introns	region	1	0	0
prostate	introns	region	1	0	0
brain	Inverted_Repeat	non-B DNA	1	0	0
pancreatic	Inverted_Repeat	non-B DNA	1	0	0
blood	Mirror_Repeat	non-B DNA	7	0	0
bone	Mirror_Repeat	non-B DNA	102	1	1
brain	Mirror_Repeat	non-B DNA	13	0	0
breast	Mirror_Repeat	non-B DNA	1	0	0
prostate	Mirror_Repeat	non-B DNA	112	1	1
skin	Mirror_Repeat	non-B DNA	4	0	0
uterus	Mirror_Repeat	non-B DNA	71	1	1
blood	promoters	region	50	0	0
bone	promoters	region	99	1	1
brain	promoters	region	4	0	0
liver	promoters	region	11	0	0
ovary	promoters	region	6	0	0
pancreatic	promoters	region	1	0	0
prostate	promoters	region	22	0	0
skin	promoters	region	16	0	0
uterus	promoters	region	10	0	0
blood	Short_Tandem_Repeat	non-B DNA	43	0	0
bone	Short_Tandem_Repeat	non-B DNA	21	0	0
brain	Short_Tandem_Repeat	non-B DNA	9	0	0
breast	Short_Tandem_Repeat	non-B DNA	23	0	0
liver	Short_Tandem_Repeat	non-B DNA	7	0	0
ovary	Short_Tandem_Repeat	non-B DNA	49	0	0
pancreatic	Short_Tandem_Repeat	non-B DNA	6	0	0
prostate	Short_Tandem_Repeat	non-B DNA	250	1	1
skin	Short_Tandem_Repeat	non-B DNA	18	0	0
uterus	Short_Tandem_Repeat	non-B DNA	93	1	1
brain	stemloops_16_50	non-B DNA	20	0	0
pancreatic	stemloops_16_50	non-B DNA	2	0	0
brain	stemloops_6_15	non-B DNA	8	0	0
blood	tad_boundaries_ovary	TAD	1	0	0
pancreatic	tad_boundaries_pancreatic	TAD	1	0	0
blood	upper_A_Phased_Repeat	non-B DNA	1	0	0
brain	upper_A_Phased_Repeat	non-B DNA	1	0	0
blood	upper_cancer_blood_DNase_seq	DNase	6	0	0
blood	upper_cancer_blood_H3K27me3.human	HM	19	0	0
blood	upper_cancer_blood_H3K36me3.human	HM	10	0	0
blood	upper_cancer_blood_H3K4me1.human	HM	1	0	0
blood	upper_cancer_blood_H3K4me3.human	HM	18	0	0
blood	upper_cancer_blood_H3K9me3.human	HM	7	0	0
bone	upper_cancer_bone_DNase_seq	DNase	24	0	0
brain	upper_cancer_brain_DNA_methylation	methyl	34	0	0
brain	upper_cancer_brain_DNase_seq	DNase	11	0	0
brain	upper_cancer_brain_H3K27ac.human	HM	1	0	0
brain	upper_cancer_brain_H3K27me3.human	HM	1	0	0
brain	upper_cancer_brain_H3K36me3.human	HM	45	0	0
brain	upper_cancer_brain_H3K4me1.human	HM	2	0	0
brain	upper_cancer_brain_H3K4me3.human	HM	5	0	0
brain	upper_cancer_brain_H3K9me3.human	HM	1	0	0
breast	upper_cancer_breast_DNA_methylation	methyl	165	1	1
breast	upper_cancer_breast_DNase_seq	DNase	163	1	1
breast	upper_cancer_breast_H3K4me3.human	HM	122	1	1
blood	upper_ATF3.human	TF	3	0	0
brain	upper_ATF3.human	TF	3	0	0
liver	upper_ATF3.human	TF	34	0	0
ovary	upper_ATF3.human	TF	2	0	0
pancreatic	upper_ATF3.human	TF	10	0	0
prostate	upper_ATF3.human	TF	2	0	0
uterus	upper_ATF3.human	TF	2	0	0
blood	upper_CTCF.human	TF	28	0	0
bone	upper_CTCF.human	TF	44	0	0
brain	upper_CTCF.human	TF	3	0	0
breast	upper_CTCF.human	TF	77	1	1
ovary	upper_CTCF.human	TF	147	1	1
pancreatic	upper_CTCF.human	TF	15	0	0
prostate	upper_CTCF.human	TF	45	0	0
skin	upper_CTCF.human	TF	70	1	1
uterus	upper_CTCF.human	TF	21	0	0
liver	upper_cancer_liver_DNA_methylation	methyl	2	0	0
blood	upper_EGR1.human	TF	2	0	0
breast	upper_EGR1.human	TF	35	0	0
liver	upper_EGR1.human	TF	32	0	0
ovary	upper_EGR1.human	TF	12	0	0
pancreatic	upper_EGR1.human	TF	28	0	0
prostate	upper_EGR1.human	TF	40	0	0
skin	upper_EGR1.human	TF	22	0	0
uterus	upper_EGR1.human	TF	44	0	0
blood	upper_FOXA1.human	TF	1	0	0
liver	upper_FOXA1.human	TF	8	0	0
ovary	upper_FOXA1.human	TF	1	0	0
pancreatic	upper_FOXA1.human	TF	14	0	0
blood	upper_FOXA2.human	TF	3	0	0
breast	upper_FOXA2.human	TF	72	1	1
liver	upper_FOXA2.human	TF	76	1	1
ovary	upper_FOXA2.human	TF	3	0	0
pancreatic	upper_FOXA2.human	TF	18	0	0
uterus	upper_FOXA2.human	TF	3	0	0
blood	upper_GABPA.human	TF	5	0	0
bone	upper_GABPA.human	TF	16	0	0
brain	upper_GABPA.human	TF	24	0	0
breast	upper_GABPA.human	TF	97	1	1
liver	upper_GABPA.human	TF	7	0	0
ovary	upper_GABPA.human	TF	197	1	1
pancreatic	upper_GABPA.human	TF	36	0	0
prostate	upper_GABPA.human	TF	30	0	0
skin	upper_GABPA.human	TF	35	0	0
uterus	upper_GABPA.human	TF	15	0	0
liver	upper_cancer_liver_H3K27ac.human	HM	5	0	0
liver	upper_cancer_liver_H3K4me3.human	HM	1	0	0
blood	upper_HNF4A.human	TF	1	0	0
bone	upper_HNF4A.human	TF	5	0	0
breast	upper_HNF4A.human	TF	61	1	1
liver	upper_HNF4A.human	TF	53	1	1
ovary	upper_HNF4A.human	TF	87	1	1
pancreatic	upper_HNF4A.human	TF	19	0	0
prostate	upper_HNF4A.human	TF	26	0	0
skin	upper_HNF4A.human	TF	8	0	0
uterus	upper_HNF4A.human	TF	16	0	0
blood	upper_HNF4G.human	TF	15	0	0
brain	upper_HNF4G.human	TF	1	0	0
breast	upper_HNF4G.human	TF	54	1	1
liver	upper_HNF4G.human	TF	6	0	0
ovary	upper_HNF4G.human	TF	11	0	0
pancreatic	upper_HNF4G.human	TF	34	0	0
skin	upper_HNF4G.human	TF	6	0	0
uterus	upper_HNF4G.human	TF	4	0	0
blood	upper_JUND.human	TF	2	0	0
breast	upper_JUND.human	TF	25	0	0
liver	upper_JUND.human	TF	44	0	0
ovary	upper_JUND.human	TF	15	0	0
pancreatic	upper_JUND.human	TF	15	0	0
skin	upper_JUND.human	TF	3	0	0
uterus	upper_JUND.human	TF	2	0	0
blood	upper_MAX.human	TF	15	0	0
bone	upper_MAX.human	TF	8	0	0
breast	upper_MAX.human	TF	31	0	0
liver	upper_MAX.human	TF	30	0	0
ovary	upper_MAX.human	TF	59	1	1
pancreatic	upper_MAX.human	TF	24	0	0
prostate	upper_MAX.human	TF	42	0	0
skin	upper_MAX.human	TF	17	0	0
uterus	upper_MAX.human	TF	52	1	1
blood	upper_NR2F2.human	TF	10	0	0
bone	upper_NR2F2.human	TF	7	0	0
breast	upper_NR2F2.human	TF	125	1	1
liver	upper_NR2F2.human	TF	17	0	0
ovary	upper_NR2F2.human	TF	90	1	1
pancreatic	upper_NR2F2.human	TF	15	0	0
prostate	upper_NR2F2.human	TF	104	1	1
skin	upper_NR2F2.human	TF	43	0	0
uterus	upper_NR2F2.human	TF	106	1	1
blood	upper_REST.human	TF	5	0	0
bone	upper_REST.human	TF	21	0	0
breast	upper_REST.human	TF	36	0	0
liver	upper_REST.human	TF	5	0	0
ovary	upper_REST.human	TF	31	0	0
pancreatic	upper_REST.human	TF	61	1	1
prostate	upper_REST.human	TF	8	0	0
skin	upper_REST.human	TF	1	0	0
uterus	upper_REST.human	TF	11	0	0
blood	upper_RXRA.human	TF	3	0	0
bone	upper_RXRA.human	TF	24	0	0
breast	upper_RXRA.human	TF	125	1	1
liver	upper_RXRA.human	TF	89	1	1
ovary	upper_RXRA.human	TF	105	1	1
pancreatic	upper_RXRA.human	TF	18	0	0
prostate	upper_RXRA.human	TF	63	1	1
skin	upper_RXRA.human	TF	36	0	0
uterus	upper_RXRA.human	TF	63	1	1
blood	upper_SP1.human	TF	2	0	0
bone	upper_SP1.human	TF	50	0	0
brain	upper_SP1.human	TF	1	0	0
breast	upper_SP1.human	TF	144	1	1
liver	upper_SP1.human	TF	33	0	0
ovary	upper_SP1.human	TF	182	1	1
pancreatic	upper_SP1.human	TF	16	0	0
prostate	upper_SP1.human	TF	126	1	1
skin	upper_SP1.human	TF	34	0	0
uterus	upper_SP1.human	TF	97	1	1
blood	upper_YY1.human	TF	5	0	0
bone	upper_YY1.human	TF	7	0	0
breast	upper_YY1.human	TF	60	1	1
liver	upper_YY1.human	TF	16	0	0
ovary	upper_YY1.human	TF	22	0	0
pancreatic	upper_YY1.human	TF	26	0	0
prostate	upper_YY1.human	TF	74	1	1
skin	upper_YY1.human	TF	3	0	0
uterus	upper_YY1.human	TF	17	0	0
blood	upper_ZBTB33.human	TF	4	0	0
breast	upper_ZBTB33.human	TF	3	0	0
liver	upper_ZBTB33.human	TF	1	0	0
ovary	upper_ZBTB33.human	TF	8	0	0
pancreatic	upper_ZBTB33.human	TF	17	0	0
prostate	upper_ZBTB33.human	TF	8	0	0
uterus	upper_ZBTB33.human	TF	3	0	0
ovary	upper_cancer_ovary_DNase_seq	DNase	38	0	0
prostate	upper_cancer_prostate_DNase_seq	DNase	38	0	0
skin	upper_cancer_skin_DNA_methylation	methyl	27	0	0
skin	upper_cancer_skin_DNase_seq	DNase	53	1	1
skin	upper_cancer_skin_H3K4me3.human	HM	38	0	0
uterus	upper_cancer_uterus_DNA_methylation	methyl	68	1	1
uterus	upper_cancer_uterus_DNase_seq	DNase	190	1	1
uterus	upper_cancer_uterus_H3K27ac.human	HM	14	0	0
uterus	upper_cancer_uterus_H3K4me3.human	HM	20	0	0
blood	upper_codingExons	region	5	0	0
bone	upper_codingExons	region	80	1	1
brain	upper_codingExons	region	11	0	0
breast	upper_codingExons	region	4	0	0
ovary	upper_codingExons	region	117	1	1
pancreatic	upper_codingExons	region	144	1	1
prostate	upper_codingExons	region	45	0	0
skin	upper_codingExons	region	2	0	0
uterus	upper_codingExons	region	58	1	1
blood	upper_Direct_Repeat	non-B DNA	89	1	1
bone	upper_Direct_Repeat	non-B DNA	174	1	1
brain	upper_Direct_Repeat	non-B DNA	99	1	1
breast	upper_Direct_Repeat	non-B DNA	142	1	1
liver	upper_Direct_Repeat	non-B DNA	5	0	0
ovary	upper_Direct_Repeat	non-B DNA	62	1	1
prostate	upper_Direct_Repeat	non-B DNA	124	1	1
skin	upper_Direct_Repeat	non-B DNA	86	1	1
uterus	upper_Direct_Repeat	non-B DNA	127	1	1
blood	upper_downstream	region	9	0	0
bone	upper_downstream	region	61	1	1
brain	upper_downstream	region	17	0	0
breast	upper_downstream	region	60	1	1
ovary	upper_downstream	region	64	1	1
pancreatic	upper_downstream	region	30	0	0
prostate	upper_downstream	region	56	1	1
skin	upper_downstream	region	55	1	1
uterus	upper_downstream	region	6	0	0
blood	upper_G_quadruplex	non-B DNA	130	1	1
bone	upper_G_quadruplex	non-B DNA	123	1	1
brain	upper_G_quadruplex	non-B DNA	37	0	0
breast	upper_G_quadruplex	non-B DNA	183	1	1
ovary	upper_G_quadruplex	non-B DNA	157	1	1
pancreatic	upper_G_quadruplex	non-B DNA	38	0	0
prostate	upper_G_quadruplex	non-B DNA	97	1	1
skin	upper_G_quadruplex	non-B DNA	44	0	0
uterus	upper_G_quadruplex	non-B DNA	66	1	1
brain	upper_introns	region	1	0	0
pancreatic	upper_introns	region	17	0	0
skin	upper_Inverted_Repeat	non-B DNA	3	0	0
blood	upper_Mirror_Repeat	non-B DNA	22	0	0
bone	upper_Mirror_Repeat	non-B DNA	119	1	1
brain	upper_Mirror_Repeat	non-B DNA	84	1	1
breast	upper_Mirror_Repeat	non-B DNA	1	0	0
pancreatic	upper_Mirror_Repeat	non-B DNA	3	0	0
prostate	upper_Mirror_Repeat	non-B DNA	42	0	0
skin	upper_Mirror_Repeat	non-B DNA	31	0	0
uterus	upper_Mirror_Repeat	non-B DNA	58	1	1
blood	upper_promoters	region	8	0	0
bone	upper_promoters	region	60	1	1
brain	upper_promoters	region	6	0	0
breast	upper_promoters	region	45	0	0
ovary	upper_promoters	region	58	1	1
pancreatic	upper_promoters	region	79	1	1
prostate	upper_promoters	region	68	1	1
skin	upper_promoters	region	60	1	1
uterus	upper_promoters	region	5	0	0
blood	upper_Short_Tandem_Repeat	non-B DNA	39	0	0
bone	upper_Short_Tandem_Repeat	non-B DNA	87	1	1
brain	upper_Short_Tandem_Repeat	non-B DNA	27	0	0
breast	upper_Short_Tandem_Repeat	non-B DNA	40	0	0
liver	upper_Short_Tandem_Repeat	non-B DNA	4	0	0
ovary	upper_Short_Tandem_Repeat	non-B DNA	79	1	1
pancreatic	upper_Short_Tandem_Repeat	non-B DNA	14	0	0
prostate	upper_Short_Tandem_Repeat	non-B DNA	71	1	1
skin	upper_Short_Tandem_Repeat	non-B DNA	34	0	0
uterus	upper_Short_Tandem_Repeat	non-B DNA	109	1	1
brain	upper_stemloops_16_50	non-B DNA	17	0	0
brain	upper_stemloops_6_15	non-B DNA	1	0	0
pancreatic	upper_tad_boundaries_pancreatic	TAD	1	0	0
prostate	upper_tad_boundaries_pancreatic	TAD	10	0	0
blood	upper_WholeGenes	region	1	0	0
liver	upper_WholeGenes	region	1	0	0
pancreatic	upper_WholeGenes	region	25	0	1
blood	upper_X3UTR	region	1	0	0
bone	upper_X3UTR	region	39	0	0
brain	upper_X3UTR	region	31	0	0
breast	upper_X3UTR	region	35	0	0
ovary	upper_X3UTR	region	67	1	1
pancreatic	upper_X3UTR	region	64	1	1
prostate	upper_X3UTR	region	108	1	1
skin	upper_X3UTR	region	70	1	1
uterus	upper_X3UTR	region	1	0	0
blood	upper_X5UTR	region	49	0	0
bone	upper_X5UTR	region	165	1	1
brain	upper_X5UTR	region	23	0	0
breast	upper_X5UTR	region	96	1	1
liver	upper_X5UTR	region	2	0	0
ovary	upper_X5UTR	region	35	0	0
pancreatic	upper_X5UTR	region	60	1	1
prostate	upper_X5UTR	region	46	0	0
skin	upper_X5UTR	region	41	0	0
uterus	upper_X5UTR	region	8	0	0
blood	upper_Z_DNA_Motif	non-B DNA	71	1	1
bone	upper_Z_DNA_Motif	non-B DNA	112	1	1
brain	upper_Z_DNA_Motif	non-B DNA	114	1	1
breast	upper_Z_DNA_Motif	non-B DNA	146	1	1
liver	upper_Z_DNA_Motif	non-B DNA	5	0	0
ovary	upper_Z_DNA_Motif	non-B DNA	8	0	0
prostate	upper_Z_DNA_Motif	non-B DNA	19	0	0
skin	upper_Z_DNA_Motif	non-B DNA	17	0	0
uterus	upper_Z_DNA_Motif	non-B DNA	68	1	1
breast	WholeGenes	region	1	0	0
pancreatic	WholeGenes	region	9	0	0
prostate	WholeGenes	region	4	0	0
blood	X3UTR	region	21	0	0
bone	X3UTR	region	83	1	1
brain	X3UTR	region	6	0	0
breast	X3UTR	region	1	0	0
liver	X3UTR	region	14	0	0
ovary	X3UTR	region	68	1	1
prostate	X3UTR	region	11	0	0
skin	X3UTR	region	17	0	0
blood	X5UTR	region	82	1	1
bone	X5UTR	region	109	1	1
brain	X5UTR	region	8	0	0
breast	X5UTR	region	34	0	0
liver	X5UTR	region	6	0	0
ovary	X5UTR	region	35	0	0
pancreatic	X5UTR	region	6	0	0
prostate	X5UTR	region	67	1	1
skin	X5UTR	region	27	0	0
uterus	X5UTR	region	9	0	0
bone	Z_DNA_Motif	non-B DNA	91	1	1
brain	Z_DNA_Motif	non-B DNA	17	0	0
breast	Z_DNA_Motif	non-B DNA	131	1	1
liver	Z_DNA_Motif	non-B DNA	16	0	0
pancreatic	Z_DNA_Motif	non-B DNA	1	0	0
prostate	Z_DNA_Motif	non-B DNA	63	1	1
skin	Z_DNA_Motif	non-B DNA	15	0	0
uterus	Z_DNA_Motif	non-B DNA	120	1	1
breast	FOXA2.human	TF	0	0	1
breast	ZBTB33.human	TF	0	0	1
