# Supplementary material for: Comprehensive analysis of cancer breakpoints reveals signatures of genetic and epigenetic contribution to cancer genome rearrangements
Source: PLoS Comput Biol. 2021 Mar 1;17(3):e1008749. doi: 10.1371/journal.pcbi.1008749 (PMC7951985; doi:10.1371/journal.pcbi.1008749)
Supplement: S20 Table — Performance metrics for hotspot prediction models for the best labeling type for each type of cancer using only Boruta-selected features. (XLSX) [file pcbi.1008749.s037.xlsx]

## Sheet: Table S20
S20 Table. Performance metrics for Boruta-selected feature models.
Performance metrics for hotspot prediction models for the best labeling type for each type of cancer using only Boruta-selected features.
Cancer type	Labeling type	Min test ROC AUC	SD test ROC AUC	Median test ROC AUC	Mean test ROC AUC	Train-test difference ROC AUC	Lower bound of confidence interval for mean test ROC AUC	Upper bound of confidence interval for mean test ROC AUC	0,03 probability percentile								0,05 probability percentile
									Mean recall	Mean lift of recall	Lower bound of confidence interval for mean lift of recall	Upper bound of confidence interval for mean lift of recall	Mean precision	Mean lift of precision	Lower bound of confidence interval for mean lift of precision	Upper bound of confidence interval for mean lift of precision	Mean recall	Mean lift of recall	Lower bound of confidence interval for mean lift of recall	Upper bound of confidence interval for mean lift of recall	Mean precision	Mean lift of precision	Lower bound of confidence interval for mean lift of precision	Upper bound of confidence interval for mean lift of precision
blood	99.9.	0.621489	0.0654904	0.753035	0.754241	0.0702233	0.730806	0.777677	0.171429	5.71429	4.41731	7.01126	0.00454545	4.54545	3.51377	5.57714	0.271429	5.42857	4.485	6.37215	0.00432802	4.32802	3.57574	5.0803
bone	99.5.	0.507309	0.0435006	0.643579	0.644384	0.0458509	0.628818	0.659951	0.153175	5.10582	4.41948	5.79216	0.0243687	4.87374	4.21859	5.52888	0.194444	3.88889	3.43454	4.34323	0.0186029	3.72058	3.2859	4.15526
brain	99.9.	0.571896	0.0935603	0.748306	0.75304	0.108367	0.71956	0.78652	0.238889	7.96296	6.42452	9.50141	0.00542929	5.42929	4.38035	6.47823	0.333333	6.66667	5.45346	7.87988	0.00455581	4.55581	3.72674	5.38488
breast	99.5.	0.776732	0.0222904	0.833424	0.831283	0.0261829	0.823306	0.839259	0.168939	5.63131	5.01196	6.25067	0.0281566	5.63131	5.01196	6.25067	0.27197	5.43939	5.04446	5.83433	0.0272589	5.45178	5.05595	5.84762
liver	99.9.	0.541425	0.0956667	0.710238	0.725233	0.0627179	0.690999	0.759467	0.233333	7.77778	6.32671	9.22885	0.00707071	7.07071	5.75155	8.38986	0.333333	6.66667	5.58154	7.75179	0.00607441	6.07441	5.08568	7.06314
ovary	99.	0.646279	0.0245553	0.688331	0.688015	0.0272874	0.679228	0.696802	0.149425	4.98084	4.57032	5.39137	0.0492424	4.92424	4.51838	5.33011	0.219157	4.38314	4.13879	4.62749	0.043432	4.3432	4.10108	4.58533
pancreatic	99.9.	0.44383	0.094219	0.702876	0.689039	0.176831	0.655323	0.722755	0.3	10	8.36192	11.6381	0.0102273	10.2273	8.55197	11.9026	0.344444	6.88889	5.85839	7.91939	0.0070615	7.0615	6.00518	8.11783
prostate	99.	0.597601	0.0269206	0.654801	0.66048	0.037861	0.650846	0.670113	0.119923	3.99745	3.58742	4.40747	0.0395202	3.95202	3.54665	4.35739	0.181226	3.62452	3.37011	3.87893	0.035915	3.5915	3.3394	3.84359
skin	99.	0.539167	0.0191768	0.568622	0.571545	0.0204733	0.564682	0.578407	0.0773946	2.57982	2.28746	2.87218	0.0255051	2.55051	2.26146	2.83955	0.12682	2.5364	2.30125	2.77155	0.0251329	2.51329	2.28028	2.7463
uterus	99.5.	0.61552	0.0374544	0.701022	0.687515	0.0382813	0.674112	0.700918	0.119048	3.96825	3.47353	4.46298	0.0189394	3.78788	3.31564	4.26012	0.188889	3.77778	3.34638	4.20918	0.0180714	3.61427	3.20155	4.027
