# Supplementary material for: Comprehensive analysis of cancer breakpoints reveals signatures of genetic and epigenetic contribution to cancer genome rearrangements
Source: PLoS Comput Biol. 2021 Mar 1;17(3):e1008749. doi: 10.1371/journal.pcbi.1008749 (PMC7951985; doi:10.1371/journal.pcbi.1008749)
Supplement: S21 Table — Performance metrics for hotspots prediction models for the best labeling type for each type of cancer using final feature set. (XLSX) [file pcbi.1008749.s038.xlsx]

## Sheet: Table S21
S21 Table. Performance metrics for final feature set models.
Performance metrics for hotspots prediction models for the best labeling type for each type of cancer using final feature set.
Cancer type	Labeling type	Min test ROC AUC	SD test ROC AUC	Median test ROC AUC	Mean test ROC AUC	Train-test difference ROC AUC	Lower bound of confidence interval for mean test ROC AUC	Upper bound of confidence interval for mean test ROC AUC	0,03 probability percentile								0,05 probability percentile
									Mean recall	Mean lift of recall	Lower bound of confidence interval for mean lift of recall	Upper bound of confidence interval for mean lift of recall	Mean precision	Mean lift of precision	Lower bound of confidence interval for mean lift of precision	Upper bound of confidence interval for mean lift of precision	Mean recall	Mean lift of recall	Lower bound of confidence interval for mean lift of recall	Upper bound of confidence interval for mean lift of recall	Mean precision	Mean lift of precision	Lower bound of confidence interval for mean lift of precision	Upper bound of confidence interval for mean lift of precision
blood	99.9.	0.621489	0.0654904	0.753035	0.754241	0.0702233	0.730806	0.777677	0.171429	5.71429	4.41731	7.01126	0.00454545	4.54545	3.51377	5.57714	0.271429	5.42857	4.485	6.37215	0.00432802	4.32802	3.57574	5.0803
bone	99.5.	0.507309	0.0435006	0.643579	0.644384	0.0458509	0.628818	0.659951	0.153175	5.10582	4.41948	5.79216	0.0243687	4.87374	4.21859	5.52888	0.194444	3.88889	3.43454	4.34323	0.0186029	3.72058	3.2859	4.15526
brain	99.9.	0.571896	0.0935603	0.748306	0.75304	0.108367	0.71956	0.78652	0.238889	7.96296	6.42452	9.50141	0.00542929	5.42929	4.38035	6.47823	0.333333	6.66667	5.45346	7.87988	0.00455581	4.55581	3.72674	5.38488
breast	99.5.	0.771856	0.0197418	0.829315	0.830572	0.0256409	0.823507	0.837636	0.180303	6.0101	5.44085	6.57935	0.0300505	6.0101	5.44085	6.57935	0.273485	5.4697	5.09858	5.84082	0.0274108	5.48216	5.11019	5.85412
liver	99.9.	0.541425	0.0956667	0.710238	0.725233	0.0627179	0.690999	0.759467	0.233333	7.77778	6.32671	9.22885	0.00707071	7.07071	5.75155	8.38986	0.333333	6.66667	5.58154	7.75179	0.00607441	6.07441	5.08568	7.06314
ovary	99.	0.646279	0.0245553	0.688331	0.688015	0.0272874	0.679228	0.696802	0.149425	4.98084	4.57032	5.39137	0.0492424	4.92424	4.51838	5.33011	0.219157	4.38314	4.13879	4.62749	0.043432	4.3432	4.10108	4.58533
pancreatic	99.9.	0.604155	0.0889406	0.747487	0.755849	0.115071	0.724022	0.787676	0.5	16.6667	15.1199	18.2135	0.0170455	17.0455	15.4635	18.6274	0.5	10	9.07193	10.9281	0.0102506	10.2506	9.29924	11.2019
prostate	99.	0.608203	0.0226533	0.664263	0.664891	0.0402763	0.656785	0.672998	0.119923	3.99745	3.61694	4.37795	0.0395202	3.95202	3.57584	4.32821	0.17931	3.58621	3.33279	3.83962	0.0355353	3.55353	3.30243	3.80464
skin	99.	0.539167	0.0191768	0.568622	0.571545	0.0204733	0.564682	0.578407	0.0773946	2.57982	2.28746	2.87218	0.0255051	2.55051	2.26146	2.83955	0.12682	2.5364	2.30125	2.77155	0.0251329	2.51329	2.28028	2.7463
uterus	99.5.	0.61552	0.0374544	0.701022	0.687515	0.0382813	0.674112	0.700918	0.119048	3.96825	3.47353	4.46298	0.0189394	3.78788	3.31564	4.26012	0.188889	3.77778	3.34638	4.20918	0.0180714	3.61427	3.20155	4.027
